# Supplementary material for: Transcriptomics reveals extensive inducible biotransformation in the soil-dwelling invertebrate Folsomia candida exposed to phenanthrene
Source: BMC Genomics. 2009 May 20;10:236. doi: 10.1186/1471-2164-10-236 (PMC2688526; doi:10.1186/1471-2164-10-236)
Supplement: Additional File 2 — Table S1: All significantly differentially expressed transcripts in response to low concentration (24.95 mg kg-1) phenanthrene in soil. This table contains all significantly differentially expressed transcripts and their log2 transformed fold change values. [file 1471-2164-10-236-S2.xls]

## Sheet: Description
Transcriptomics reveals extensive inducible biotransformation in the soil-dwelling invertebrate Folsomia candida exposed to phenanthrene
Benjamin Nota, Mirte Bosse, Bauke Ylstra, Nico M van Straalen and Dick Roelofs
This file contains:
Table S1: All significantly differentially expressed transcripts in response to low concentration (24.95 mg/kg) phenanthrene in soil
ProbeName		Name of EST contig in Collembase (www.collembase.org)
SeqDesc		Sequence description derived from Blast2GO
Blast		Description of the best Blast hit, e-value ≤ 1e-05
InterPro		Results of InterPro sequence homology search
Blast Homology		Results of InterPro and Pfam sequence homology of Blast hit (only when informative)
Log2 Fold change		Log2 Fold change (in response to phenanthrene compared to control)
adj.P.Val		BH adjusted P-value

## Sheet: Table S1
Table S1: All significantly differentially expressed transcripts in response to low concentration (24.95 mg/kg) phenanthrene in soil
ProbeName	SeqDesc	Blast	InterPro	Blast Homology	Log2 Fold change	adj.P.Val
Phase I
Fcc00266	cytochrome p450	gb|AAQ73544.1| cytochrome P450 [Helicoverpa armigera] 82 9e-15	3.5e-06 IPR001128 Cytochrome P450 ---		3.24195	3.49859e-08
Fcc00390	cytochrome p450	gb|AAF22000.1| cytochrome P450 2P3 [Fundulus heteroclitus] 178 3e-43	3.7e-87 IPR001128 Cytochrome P450 ---	Cytochrome P450	0.605808	0.00114057
Fcc00415	---NA---	ref|XP_539871.2| PREDICTED: similar to monooxygenase, DBH-like 2... 52 1e-05	No hit		-1.05545	0.0487869
Fcc01181	juvenile hormone esterase	emb|CAA52649.1| carboxylesterase; esterase FE4 [Myzus persicae] ... 49 6e-05	1.6e-11 IPR002018 Carboxylesterase, type B ---	Carboxylesterase	1.00105	7.94439e-06
Fcc01283	dbh-like 1	gb|AAH95821.1| Snx9l protein [Danio rerio] 88 2e-16	2e-12 IPR005018 DOMON related ---	DOMON domain	-0.894124	0.0312899
Fcc01289	dbh-like 1	ref|NP_001026869.1| monooxygenase, DBH-like 1 isoform 1 [Homo sa... 74 5e-12	No hit	Copper type II ascorbate-dependent monooxygenase, C-terminal domain, N-terminal domain, DOMON domain	0.549431	0.0420379
Fcc01333	---NA---	gb|EAA05510.2| ENSANGP00000012405 [Anopheles gambiae str. PEST] ... 73 7e-12	HMMPfam PF00135 COesterase 6.2e-09 IPR002018 Carboxylesterase, type B ---	IPR002018 Carboxylesterase, type B	0.979903	0.0237373
Fcc01417	cytochrome p450	sp|P29981|CP4C1_BLADI Cytochrome P450 4C1 (CYPIVC1) >gi|155947|g... 192 7e-48	4.1e-48 IPR001128 Cytochrome P450 ---		0.788916	0.00490268
Fcc01651	cytochrome p450	gb|AAF97940.2| cytochrome P450 CYP6N4v1 [Aedes albopictus] 105 8e-22	4e-09 IPR001128 Cytochrome P450 ---		3.59919	1.84005e-13
Fcc01852	carboxylesterase	ref|XP_391943.1| PREDICTED: similar to GA19574-PA [Apis mellifera] 70 1e-10	9.7e-12 IPR002018 Carboxylesterase, type B ---	Carboxylesterase	0.499972	0.0154646
Fcc02034	aldehyde oxidase	gb|AAF87601.1| aldehyde oxidase [Culex pipiens quinquefasciatus] 119 8e-26	7.5e-15 IPR008274 Aldehyde oxidase and xanthine dehydrogenase, molybdopterin binding ---		0.970248	0.00438775
Fcc02155	cytochrome p450	gb|EAL39623.1| ENSANGP00000029507 [Anopheles gambiae str. PEST] ... 125 1e-27	1.3e-30 IPR001128 Cytochrome P450 ---	Cytochrome P450	4.02465	5.70372e-13
Fcc02536	aldehyde oxidase	gb|EAA11584.2| ENSANGP00000020618 [Anopheles gambiae str. PEST] ... 171 1e-41	1.5e-37 IPR008274 Aldehyde oxidase and xanthine dehydrogenase, molybdopterin binding ---		1.02056	0.0027862
Fcc02595	cytochrome p450	gb|AAS13464.1| cytochrome P450 CYP15A1 [Diploptera punctata] 67 2e-10	7.4e-15 IPR001128 Cytochrome P450 ---		0.951937	2.25521e-05
Fcc02784	dehydrogenase reductase sdr family member 13 precursor	emb|CAF90897.1| unnamed protein product [Tetraodon nigroviridis] 109 5e-23	5.9e-10 IPR002198 Short-chain dehydrogenase/reductase SDR ---	short chain dehydrogenase	0.738294	0.0146109
Fcc03036	3-hydroxybutyrate dehydrogenase	ref|ZP_00208936.1| COG1028: Dehydrogenases with different specif... 160 2e-38	1.5e-22 IPR002198 Short-chain dehydrogenase/reductase SDR ---	short chain dehydrogenase	0.546128	0.0461483
Fcc03346	mgc84267 protein	ref|XP_790630.1| PREDICTED: similar to CG31549-PA [Strongylocent... 80 4e-14	4.3e-11 IPR002198 Short-chain dehydrogenase/reductase SDR ---	short chain dehydrogenase	0.723276	0.00467803
Fcc03650	cytochrome p450	ref|XP_420053.1| PREDICTED: similar to MGC68696 protein [Gallus ... 103 6e-21	9.2e-34 IPR001128 Cytochrome P450 ---	Cytochrome P450	2.95082	4.05362e-10
Fcc04244	flavin-containing monooxygenase fmo	ref|YP_412063.1| Flavin-containing monooxygenase FMO [Nitrosospi... 70 3e-11	No hit	IPR001327 Pyridine nucleotide-disulphide oxidoreductase, NAD-binding region	0.714369	0.0461483
Fcc04282	esterase b1	gb|AAG40239.1| carboxylesterase precursor [Nilaparvata lugens] 67 6e-10	7.2e-13 IPR002018 Carboxylesterase, type B ---	Carboxylesterase	0.607491	0.0320437
Fcc05644	short chain dehydrogenase reductase family protein	gb|EAS04939.1| oxidoreductase, short chain dehydrogenase/reducta... 64 2e-09	No hit	short chain dehydrogenase	0.491689	0.010371
Phase II
Fcc00011	glutathione s-transferase 7	gb|AAS93736.1| RE40740p [Drosophila melanogaster] 197 4e-49	2.2e-13 IPR004045 Glutathione S-transferase, N-terminal ---	Glutathione S-transferase, C-terminal domain, Glutathione S-transferase, N-terminal domain	0.677006	0.00204761
Fcc00406	udp glucuronosyltransferase 1polypeptide a6	ref|NP_777187.1| UDP glycosyltransferase 1 family, polypeptide A... 101 2e-20	1.2e-23 IPR002213 UDP-glucuronosyl/UDP-glucosyltransferase ---	UDP-glucoronosyl and UDP-glucosyl transferase	0.584114	0.0225471
Fcc00494	glutathione s-transferase	gb|AAB72147.1| allergen Bla g 5 [Blattella germanica] 139 1e-31	4.6e-10 IPR004045 Glutathione S-transferase, N-terminal --- 5.5e-05 IPR004046 Glutathione S-transferase, C-terminal ---	Glutathione S-transferase, C-terminal domain, N-terminal domain	0.582494	0.00762672
Fcc00522	glutathione s-transferase	emb|CAE11863.1| glutathione S-transferase sigma class protein [C... 129 5e-29	5.1e-18 IPR004045 Glutathione S-transferase, N-terminal --- 1.8e-06 IPR004046 Glutathione S-transferase, C-terminal ---		-0.558576	0.0356118
Fcc00734	glucosyl glucuronosyl transferases	gb|EAA04152.2| ENSANGP00000015124 [Anopheles gambiae str. PEST] ... 219 8e-56	1.9e-74 IPR002213 UDP-glucuronosyl/UDP-glucosyltransferase ---		1.1659	4.8986e-05
Fcc01065	isoform b	gb|AAH53576.1| UGT1A10 protein [Homo sapiens] 55 1e-06	No hit	UDP-glucoronosyl and UDP-glucosyl transferase	1.15422	0.00114057
Fcc01480	glutathione s-transferase-like protein	gb|AAV31410.1| glutathione S-transferase-like protein [Toxoptera... 127 3e-28	2.3e-23 IPR004045 Glutathione S-transferase, N-terminal --- 9.1e-06 IPR004046 Glutathione S-transferase, C-terminal ---		0.629311	0.0151014
Fcc04073	glutathione s-transferase	gb|AAR84628.1| glutathione S-transferase [Gryllotalpa orientalis] 118 1e-25	7e-15 IPR004045 Glutathione S-transferase, N-terminal ---	Glutathione S-transferase, C-terminal domain, Glutathione S-transferase, N-terminal domain	0.745056	0.0359903
Fcc04161	glutathione s-transferase	emb|CAE73252.1| Hypothetical protein CBG20668 [Caenorhabditis br... 86 5e-16	2.5e-07 IPR004045 Glutathione S-transferase, N-terminal ---	Glutathione S-transferase, C-terminal domain, N-terminal domain	0.568176	0.046711
Fcc05260	glutathione s-transferase	emb|CAA71620.1| glutathione S-transferase [Ascaris suum] >gi|415... 139 8e-32	3.6e-16 IPR004045 Glutathione S-transferase, N-terminal --- 9.6e-11 IPR004046 Glutathione S-transferase, C-terminal ---		1.82865	9.40695e-08
Fcc05569	udp glucuronosyltransferase 1polypeptide a5	gb|AAP48597.1| UDP glycosyltransferase 1 family polypeptide A9 [... 99 4e-20	1.1e-28 IPR002213 UDP-glucuronosyl/UDP-glucosyltransferase ---	UDP-glucoronosyl and UDP-glucosyl transferase	0.960271	0.00199626
Fcc05710	udp-glucuronosyltransferase 2b28	gb|EAA11593.2| ENSANGP00000020582 [Anopheles gambiae str. PEST] ... 51 1e-05	No hit		1.00609	0.00434348
Fcc05973	glutathione s-transferase	emb|CAE68457.1| Hypothetical protein CBG14247 [Caenorhabditis br... 129 1e-28	1.7e-17 IPR004045 Glutathione S-transferase, N-terminal ---	Glutathione S-transferase, C-terminal domain, Glutathione S-transferase, N-terminal domain	1.89899	4.25619e-09
Phase III
Fcc00868	atp-dependent bile acid permease	ref|XP_395679.2| PREDICTED: similar to ENSANGP00000027587 [Apis ... 217 3e-55	1.1e-30 IPR003439 ABC transporter related --- 8e-13 IPR003439 ABC transporter related ---	IPR003593 AAA+ ATPase, core, IPR011527 ABC transporter, transmembrane region, type 1, IPR001140 ABC transporter, transmembrane region, IPR003439 ABC transporter related, IPR005292 Multi drug resistance-associated protein (MRP)	0.509814	0.0424801
Fcc04544	atp dependent transmembrane transporter protein	gb|AAF61569.1| ATP dependent transmembrane transporter protein [... 129 4e-29	3.7e-29 IPR013525 ABC-2 type transporter ---	ABC-2 type transporter, ABC transporter, AhpC/TSA family	1.69732	5.57298e-06
Fcc06085	abc transporter	gb|EAL40616.1| ENSANGP00000029257 [Anopheles gambiae str. PEST] ... 117 1e-25	2.1e-08 IPR013525 ABC-2 type transporter ---		1.28022	7.94439e-06
Stress Response
Fcc03828	chaperonin containingsubunit 6a (zeta 1)	ref|NP_001029714.1| hypothetical protein LOC521540 [Bos taurus] ... 61 3e-08	6.5e-07 IPR002423 Chaperonin Cpn60/TCP-1 ---		0.524871	0.00740321
Fcc05668	heat shock protein cognate 5	gb|EAA45310.2| ENSANGP00000022995 [Anopheles gambiae str. PEST] ... 206 6e-52	4.2e-68 IPR013126 Heat shock protein 70 ---	IPR012725 Chaperone DnaK, IPR002048 Calcium-binding EF-hand, IPR001023 Heat shock protein Hsp70, IPR013126 Heat shock protein 70	0.666912	0.0430384
Fcc05793	small heat shock protein	gb|AAV63539.1| fed tick salivary protein 5 [Ixodes scapularis] 83 2e-14	1.3e-13 IPR002068 Heat shock protein Hsp20 ---		0.930603	0.00542778
Protein translation
Fcc00410	40s ribosomal protein s14	emb|CAH04330.1| S14e ribosomal protein [Dascillus cervinus] 256 5e-67	4e-35 IPR001971 Ribosomal protein S11 --- 1e-70 IPR001971 Ribosomal protein S11 ---		0.55382	0.0301885
Fcc00886	ribosomal protein s19	emb|CAJ17211.1| ribosomal protein S19e [Hister sp. APV-2005] 219 4e-56	1.4e-97 IPR001266 Ribosomal protein S19e --- 2e-42 IPR001266 Ribosomal protein S19e ---		0.668393	0.00466057
Fcc01049	ribosomal protein l13a	ref|XP_623813.1| PREDICTED: similar to ribosomal protein L13A [A... 265 1e-69	1.1e-43 IPR005822 Ribosomal protein L13 ---	Ribosomal protein L13	0.689495	0.00309426
Fcc01078	ubiquitin ribosomal protein s27ae fusion protein	gb|AAH49478.1| Zgc:66168 protein [Danio rerio] 226 6e-58	2.9e-36 IPR000626 Ubiquitin --- 2e-39 IPR000626 Ubiquitin --- 1.5e-32 IPR002906 Ribosomal protein S27a ---	Ribosomal protein S27a, Ubiquitin family	0.494095	0.0150228
Fcc02111	translation initiation factor 5a	gb|AAF13316.1| translation initiation factor 5A [Spodoptera frug... 281 2e-74	1.2e-05 IPR005824 KOW --- 4.8e-19 IPR001884 Eukaryotic initiation factor 5A hypusine (eIF-5A) --- 5.3e-100 IPR001884 Eukaryotic initiation factor 5A hypusine (eIF-5A) ---	Eukaryotic initiation factor 5A hypusine, DNA-binding OB fold, KOW motif	0.42877	0.0217784
Fcc04017	ubiquitin ribosomal protein s30e fusion protein	emb|CAJ01895.1| ubiquitin/ribosomal protein S30e fusion protein ... 108 7e-23	2.5e-11 IPR006846 Ribosomal protein S30 ---	Ribosomal protein S30	0.499618	0.0219208
Fcc04308	isoleucyl trna synthetase	ref|XP_624023.1| PREDICTED: similar to MGC68929 protein, partial... 60 3e-08	No hit	tRNA synthetases class I (I, L, M and V)	0.632906	0.0283984
Fcc04899	ribosomal protein s5	emb|CAH04317.1| S5e ribosomal protein [Timarcha balearica] 296 5e-79	4e-47 IPR000235 Ribosomal protein S7 --- 5.1e-48 IPR000235 Ribosomal protein S7 ---		0.536859	0.0461483
Fcc06150	ribosomal protein s9	gb|AAX62466.1| ribosomal protein S9 variant 1 [Lysiphlebus testa... 257 1e-67	4.3e-39 IPR001912 Ribosomal protein S4 --- 1.2e-06 IPR002942 RNA-binding S4 ---		0.772272	0.0122146
Chitin metabolism
Fcc00558	---NA---	gb|EAA07134.2| ENSANGP00000013667 [Anopheles gambiae str. PEST] ... 54 1e-06	9.8e-06 IPR002557 Chitin binding protein, peritrophin-A --- 3.6e-16 IPR002557 Chitin binding protein, peritrophin-A ---	Chitin binding Peritrophin-A domain	0.613974	0.00763486
Fcc00637	chitin deacetylase 1	gb|EAL30472.1| GA16758-PA [Drosophila pseudoobscura] 127 1e-28	No hit		-0.642452	0.00584018
Fcc01510	-	ref|NP_787974.3| dumpy CG33196-PB [Drosophila melanogaster] >gi|... 109 7e-23	No hit	Insect antifreeze protein, EGF-like domain, Calcium binding EGF domain, YLP motif, Zona pellucida-like domain	0.607182	0.0452429
Fcc02098	isoform d	gb|EAL34164.1| GA16591-PA [Drosophila pseudoobscura] 191 3e-47	No hit	Chitin binding Peritrophin-A domain, Polysaccharide deacetylase	0.683511	0.0335217
Fcc02295	graal protein	gb|EAL31217.1| GA18457-PA [Drosophila pseudoobscura] 55 2e-06	4.5e-15 IPR002557 Chitin binding protein, peritrophin-A --- 4e-16 IPR002557 Chitin binding protein, peritrophin-A ---	Chitin binding Peritrophin-A domain, Low-density lipoprotein receptor domain class A, Scavenger receptor cysteine-rich domain, Trypsin	0.950416	0.000239193
Fcc02522	chitinase	ref|XP_955684.1| endochitinase [Encephalitozoon cuniculi GB-M1] ... 120 2e-26	1e-21 IPR000726 Glycoside hydrolase, family 19, catalytic --- 1.7e-18 IPR000726 Glycoside hydrolase, family 19, catalytic ---	Chitinase class I	1.06901	0.00272018
Fcc03217	glycosylfamily 18	gb|AAL81357.1| putative chitinase [Pyrococcus furiosus DSM 3638]... 132 1e-29	No hit	Cellulose binding domain, Glycosyl hydrolases family 18	0.727466	0.0424801
Fcc04212	carboxypeptidase a1	dbj|BAD60916.1| molting fluid carboxypeptidase A [Bombyx mori] 81 2e-14	3.1e-11 IPR000834 Peptidase M14, carboxypeptidase A ---	Zinc carboxypeptidase, Carboxypeptidase activation peptide	1.02134	0.00763967
Fcc04366	cg15786 cg15786-pa	gb|EAA01148.2| ENSANGP00000018413 [Anopheles gambiae str. PEST] ... 79 7e-14	No hit	IPR004302 Chitin-binding, domain 3	0.973358	4.24641e-05
Fcc05329	---NA---	No hits found	1.1e-08 IPR002557 Chitin binding protein, peritrophin-A ---		0.673207	0.00583504
ROS
Fcc01324	catalase	gb|EAL30998.1| GA19920-PA [Drosophila pseudoobscura] 118 8e-26	2e-26 IPR002226 Catalase ---		0.579178	0.0219902
Fcc01344	superoxide dismutasesoluble	gb|AAD30361.1| Cu/Zn-superoxide dismutase [Fasciola hepatica] 100 2e-20	2e-21 IPR001424 Superoxide dismutase, copper/zinc binding --- 4.8e-09 IPR001424 Superoxide dismutase, copper/zinc binding ---		0.598707	0.00715995
Fcc06123	phospholipid-hydroperoxide glutathione peroxidase	gb|ABA62393.1| phospholipid-hydroperoxide glutathione peroxidase... 182 1e-44	2.4e-48 IPR000889 Glutathione peroxidase ---	Glutathione peroxidase	0.597247	0.00691507
Vitelline
Fcc01949	---NA---	emb|CAE68539.1| Hypothetical protein CBG14366 [Caenorhabditis br... 61 2e-08	No hit	Vitelline membrane outer layer protein I (VOMI)	1.20498	0.00046087
Fcc04224	vitelline membrane outer layer 1 homolog	emb|CAE68537.1| Hypothetical protein CBG14364 [Caenorhabditis br... 57 2e-07	No hit	Vitelline membrane outer layer protein I (VOMI)	1.2086	0.0023295
Fcc05544	vitelline membrane outer layer 1 homolog	sp|P41366|VMO1_CHICK Vitelline membrane outer layer protein 1 pr... 102 7e-21	2.8e-18 IPR005515 Vitelline membrane outer layer protein I (VOMI) ---		0.551434	0.0458111
Fcc05618	fc fragment ofbinding protein	dbj|BAA13973.1| vitellogenin I [Gallus gallus] >gi|52138705|ref|... 54 2e-06	2.8e-10 IPR001846 von Willebrand factor, type D ---	Domain of unknown function (DUF1943), Domain of unknown function (DUF1944), Lipoprotein amino terminal region, von Willebrand factor type D domain	0.837733	0.00100967
Zinc finger, Post-transcriptional processing, Post-translational processing, Signal transduction
Fcc00176	small gtp-binding protein	gb|AAM44401.1| Rab family protein 18, isoform b [Caenorhabditis ... 76 7e-13	6.3e-05 IPR001841 Zinc finger, RING-type --- 1.6e-19 IPR013753 Ras --- 1.9e-06 IPR001841 Zinc finger, RING-type ---	Ras family	-0.602033	0.00858207
Fcc00189	tho complex 5	gb|AAH66736.1| Hypothetical protein LOC325064 [Danio rerio] >gi|... 182 2e-44	No hit		-0.479366	0.0390579
Fcc00973	poly(adp-ribose) polymerase	gb|AAX79344.1| poly(ADP-ribose) polymerase, putative [Trypanosom... 106 1e-21	1.1e-25 IPR001290 Poly(ADP-ribose) polymerase, catalytic region ---		-0.45128	0.00992081
Fcc01059	---NA---	No hits found	1.3e-05 IPR007588 Zinc finger, FLYWCH-type ---		-0.456416	0.0430384
Fcc02039	transcription initiation factor tfiid subunit 12	ref|XP_393786.2| PREDICTED: similar to ENSANGP00000016676 [Apis ... 93 5e-18	2e-17 IPR003228 Transcription initiation factor TFIID ---		-0.418829	0.0338237
Fcc02137	rna binding motifx-linked 2	gb|EAA04971.3| ENSANGP00000018775 [Anopheles gambiae str. PEST] ... 215 7e-55	8.6e-19 IPR000504 RNA recognition motif, RNP-1 --- 6.3e-22 IPR000504 RNA recognition motif, RNP-1 ---		-0.495746	0.0200515
Fcc02363	guanine nucleotide exchange factor p532	ref|XP_358383.2| hect (homologous to the E6-AP (UBE3A) carboxyl ... 188 1e-46	3.2e-35 IPR000569 HECT ---		0.500305	0.0074632
Fcc02735	kunitz-like protein	gb|EAL29628.1| GA19312-PA [Drosophila pseudoobscura] 149 5e-35	No hit		-0.511319	0.00745161
Fcc03028	zinc finger protein 596	ref|XP_696062.1| PREDICTED: similar to zinc finger protein 585A,... 88 1e-16	2.1e-05 IPR007087 Zinc finger, C2H2-type ---		-0.475365	0.0225471
Fcc03078	coatomer proteinsubunit alpha	ref|XP_796805.1| PREDICTED: similar to Coatomer alpha subunit (A... 218 2e-55	2.1e-10 IPR010714 Coatomer, alpha subunit, C-terminal ---		0.336903	0.0266946
Fcc03094	barrier to autointegration factor 1	gb|EAA10294.1| ENSANGP00000023184 [Anopheles gambiae str. PEST] ... 120 4e-26	3.1e-47 IPR004122 Barrier to autointegration factor, BAF --- 9e-25 IPR004122 Barrier to autointegration factor, BAF ---		-0.659377	0.00367116
Fcc03150	---NA---	ref|XP_583822.2| PREDICTED: similar to Zinc finger protein 208 [... 50 7e-05	No hit		-0.502656	0.0102779
Fcc03197	protein	emb|CAG08766.1| unnamed protein product [Tetraodon nigroviridis] 64 3e-09	8.8e-08 IPR000301 CD9/CD37/CD63 antigen ---		0.63272	0.0463379
Fcc03403	mgc78967 protein	gb|AAH74632.1| RAB2B, member RAS oncogene family [Xenopus tropic... 53 5e-06	7.1e-06 IPR013753 Ras ---		-0.492081	0.00708915
Fcc03713	radiation-resistant cg8016-pa	ref|XP_624572.1| PREDICTED: similar to RH63179p [Apis mellifera] 82 1e-14	No hit		-0.369391	0.0458363
Fcc03790	cg3706 cg3706-pa	gb|EAL31544.1| GA17628-PA [Drosophila pseudoobscura] 100 3e-20	No hit		0.543023	0.0427086
Fcc03791	trrap protein	ref|XP_393981.2| PREDICTED: similar to ENSANGP00000029084 [Apis ... 135 7e-31	No hit		0.417352	0.0132062
Fcc03820	atp-dependent rna helicase	ref|XP_396598.2| PREDICTED: similar to ENSANGP00000018268 [Apis ... 75 1e-12	1.1e-07 IPR011709 Domain of unknown function DUF1605 ---		-0.570194	0.0110037
Fcc03882	aubergine protein	ref|XP_395884.2| PREDICTED: similar to GA19382-PA, partial [Apis... 123 6e-27	2.2e-36 IPR003165 Stem cell self-renewal protein Piwi ---		-0.678973	0.0122146
Fcc04025	protein	ref|ZP_00347925.1| COG3386: Gluconolactonase [Pseudomonas aerugi... 159 1e-37	8.6e-28 IPR004141 Strictosidine synthase ---	Strictosidine synthase	0.517854	0.0255423
Fcc04253	---NA---	No hits found	4.9e-08 IPR001604 DNA/RNA non-specific endonuclease ---		0.636801	0.00330563
Fcc04407	ww domain containing protein	ref|XP_624820.1| PREDICTED: similar to Hypothetical protein CBG1... 100 3e-20	No hit		-0.540801	0.0101165
Fcc04684	np protein	ref|NP_001007819.1| purine nucleoside phosphorylase [Bos taurus]... 78 2e-13	1.3e-17 IPR001369 Purine phosphorylase, family 2 ---	Phosphorylase family 2	1.24693	0.000573878
Fcc05004	ck1 family protein kinase	emb|CAJ05336.1| casein kinase I, putative [Leishmania major] 84 4e-15	7e-10 IPR000719 Protein kinase, core ---		-0.525976	0.0301608
Fcc05043	ariadne ubiquitin-conjugating enzyme e2 binding protein	ref|XP_396912.1| PREDICTED: similar to ENSANGP00000018236 [Apis ... 185 7e-46	1.7e-06 IPR002867 Zinc finger, C6HC-type ---	IBR domain	-0.432002	0.0409573
Fcc05216	phosphatidylethanolamine-binding protein	gb|AAP93925.1| phosphatidylethanolamine-binding protein [Branchi... 70 2e-11	1.8e-05 IPR008914 PEBP --- 2e-13 IPR008914 PEBP ---	Phosphatidylethanolamine-binding protein	0.56758	0.00817664
Fcc05304	veli cg7662-pa	gb|EAA11636.2| ENSANGP00000017469 [Anopheles gambiae str. PEST] ... 155 8e-37	7e-11 IPR004172 L27 --- 3.9e-18 IPR014775 L27, C-terminal ---		0.481759	0.0421129
Fcc05418	exonuclease 1	dbj|BAC26086.1| unnamed protein product [Mus musculus] >gi|31560... 114 3e-24	No hit		-0.448844	0.0333463
Fcc05442	---NA---	No hits found	8.5e-05 IPR007087 Zinc finger, C2H2-type ---		-0.512864	0.0199486
Fcc05451	nucleoporin 62	gb|AAB19953.1| nuclear pore complex glycoprotein p62 [Mus sp.] 158 2e-37	4.6e-20 IPR007758 Nucleoporin, Nsp1-like, C-terminal ---		-0.378796	0.0225471
Fcc06145	transcription initiation factor tfiid subunit 11	gb|EAA11172.2| ENSANGP00000021707 [Anopheles gambiae str. PEST] ... 127 4e-28	6.1e-38 IPR006809 TAFII28-like protein ---	IPR009072 Histone-fold, IPR006809 TAFII28-like protein	-0.480536	0.0146109
Immune response
Fcc00325	---NA---	No hits found	6e-06 IPR001304 C-type lectin ---		0.555599	0.0445527
Fcc00508	isoform b	gb|AAL29932.1| lectin 2a [Girardia tigrina] 65 2e-09	4.7e-06 IPR001304 C-type lectin ---	Lectin C-type domain	0.644916	0.0128959
Fcc01159	leucine-rich transmembrane protein	gb|AAL37903.1| Toll9 [Anopheles gambiae] >gi|55245869|gb|EAL4190... 100 3e-20	1.4e-05 IPR000157 Toll-Interleukin receptor --- 4.3e-15 IPR000157 Toll-Interleukin receptor ---	Leucine Rich Repeat, TIR domain	0.933706	0.00155618
Fcc02802	mannosec type 2	gb|EAA04444.2| ENSANGP00000018331 [Anopheles gambiae str. PEST] ... 63 5e-09	4.1e-15 IPR001304 C-type lectin ---	IPR001304 C-type lectin	0.670912	0.00763967
Fcc05602	gibberellin 20-oxidase-like protein	ref|XP_480999.1| putative Isopenicillin N synthase and related d... 96 1e-18	1.2e-18 IPR005123 2OG-Fe(II) oxygenase ---	2OG-Fe(II) oxygenase superfamily	0.393163	0.0379535
Fcc05721	---NA---	dbj|BAC35967.1| unnamed protein product [Mus musculus] 49 8e-05	9.7e-06 IPR001304 C-type lectin ---	Lectin C-type domain	-0.713399	0.0316468
Lipid metabolism
Fcc00619	hepatic triacylglycerol lipase	gb|EAA14947.2| ENSANGP00000016599 [Anopheles gambiae str. PEST] ... 82 9e-15	1.6e-16 IPR013818 Lipase, N-terminal ---	Lipase	-0.43762	0.0333463
Fcc01007	fatty acid delta-6 desaturase	gb|AAM09687.1| delta-5 fatty acid desaturase [Thraustochytrium s... 119 6e-26	No hit	Fatty acid desaturase	0.765767	0.00726843
Fcc02959	fatty acid synthase	emb|CAF94659.1| unnamed protein product [Tetraodon nigroviridis] 105 2e-21	No hit	Acyl transferase domain, Zinc-binding dehydrogenase, Beta-ketoacyl synthase, N-terminal domain, Beta-ketoacyl synthase, C-terminal domain, Phosphopantetheine attachment site, Thioesterase domain	1.0066	0.0118141
Fcc03565	sterol desaturase	ref|XP_414576.1| PREDICTED: similar to hypothetical protein [Gal... 96 6e-19	1.7e-07 IPR006088 Sterol desaturase ---		0.80957	0.000819489
Fcc03682	acetyl-coenzyme a acyltransferase 2	gb|AAI02288.1| Acetyl-Coenzyme A acyltransferase 2 (mitochondria... 217 2e-55	1.6e-39 IPR002155 Thiolase --- 2.3e-49 IPR002155 Thiolase ---	Thiolase, C-terminal domain, Thiolase, N-terminal domain	0.485245	0.0454937
Miscelleanous
Fcc00050	acetyl-coenzyme a carboxylase alpha	emb|CAI25271.1| acetyl-Coenzyme A carboxylase [Mus musculus] >gi... 167 8e-40	3.4e-63 IPR000022 Carboxyl transferase ---	Acetyl-CoA carboxylase, central region, Biotin carboxylase C-terminal domain, Biotin-requiring enzyme, Carboxyl transferase domain, Carbamoyl-phosphate synthase L chain, N-terminal domain, Carbamoyl-phosphate synthase L chain, ATP binding domain	0.973478	0.00648805
Fcc00074	cephalosporin hydroxylase	gb|AAC32491.1| cephalosporin hydroxylase CmcI [Streptomyces clav... 58 2e-07	No hit		-0.732533	0.00291907
Fcc00086	laminin a	emb|CAA94293.1| Hypothetical protein K08C7.3b [Caenorhabditis el... 74 2e-12	2.5e-28 IPR012680 Laminin G, subdomain 2 --- 6.7e-15 IPR001791 Laminin G ---	Laminin B (Domain IV), Laminin EGF-like (Domains III and V), Laminin G domain, Laminin Domain II, Laminin N-terminal (Domain VI)	0.454395	0.0456671
Fcc00145	nicotinamide nucleotide adenylyltransferase 1	gb|AAH14943.1| Nicotinamide nucleotide adenylyltransferase 1 [Ho... 94 2e-18	7.1e-07 IPR004820 Cytidylyltransferase ---		-0.357832	0.0180829
Fcc00323	---NA---	ref|XP_793362.1| PREDICTED: similar to CG9947-PA [Strongylocentr... 52 7e-06	No hit		-0.452834	0.0250823
Fcc00506	juvenile hormone diol kinase	gb|EAA10596.2| ENSANGP00000020907 [Anopheles gambiae str. PEST] ... 132 7e-30	No hit	IPR011992 EF-Hand type, IPR002048 Calcium-binding EF-hand	0.546478	0.00992081
Fcc00540	cg1103 cg1103-pb	gb|EAA10580.2| ENSANGP00000020908 [Anopheles gambiae str. PEST] ... 99 7e-20	No hit		0.549737	0.0246754
Fcc00572	novex-3 (titin isoform)	ref|XP_862172.1| PREDICTED: similar to Microtubule-associated pr... 56 1e-06	No hit	Repeat of unknown function (DUF1136), Fibronectin type III domain, Immunoglobulin I-set domain, Immunoglobulin domain, SH3 domain	0.716163	0.00648805
Fcc00659	atp-citrate synthase	gb|EAA13829.2| ENSANGP00000012364 [Anopheles gambiae str. PEST] ... 259 2e-68	No hit	IPR013650 ATP-grasp fold, succinyl-CoA synthetase-type, IPR013816 ATP-grasp fold, subdomain 2, IPR003781 CoA-binding, IPR005810 Succinyl-CoA ligase, alpha subunit, IPR005809 Succinyl-CoA synthetase, beta subunit, IPR005811 ATP-citrate lyase/succinyl-CoA ligase	0.893553	0.0100029
Fcc00680	phosphoglucose isomerase	emb|CAC83777.1| phosphoglucose isomerase [Paramyxine yangi] 120 2e-26	2.3e-35 IPR001672 Phosphoglucose isomerase (PGI) ---	Phosphoglucose isomerase	0.609169	0.0128039
Fcc00695	glycinamide ribonucleotide synthetase-aminoimidazole ribonucleotide synthetase-glycinamide ribonucleotide transformylase	dbj|BAD17928.1| glycinamide ribonucleotide synthetase-aminoimida... 90 2e-17	6.6e-16 IPR002376 Formyl transferase, N-terminal ---	AIR synthase related protein, N-terminal domain, AIR synthase related protein, C-terminal domain, Formyl transferase, Phosphoribosylglycinamide synthetase, ATP-grasp (A) domain, Phosphoribosylglycinamide synthetase, C domain, Phosphoribosylglycinamide synthetase, N domain	0.661379	0.0083232
Fcc00890	isoform a	ref|XP_393726.2| PREDICTED: similar to CG17218-PA, isoform A [Ap... 140 7e-32	No hit		-0.510588	0.0356882
Fcc00898	riken cdna 9630033f20 gene	ref|XP_784615.1| PREDICTED: similar to RIKEN cDNA 9630033F20 gen... 99 3e-19	5.6e-33 IPR013078 Phosphoglycerate mutase ---	Phosphoglycerate mutase family	0.642359	0.00552332
Fcc00914	---NA---	No hits found	1.8e-05 IPR003689 Zinc/iron permease ---		-0.591285	0.00602336
Fcc00932	methyltransferase type 11	dbj|BAD74877.1| hypothetical conserved protein [Geobacillus kaus... 278 3e-73	8.7e-33 IPR013216 Methyltransferase type 11 ---	Methyltransferase domain	0.481987	0.0456671
Fcc01098	procollagen--oxoglutarate 5-dioxygenase 3	ref|XP_397456.2| PREDICTED: similar to ENSANGP00000011729 [Apis ... 321 2e-86	4e-05 IPR001006 Procollagen-lysine 5-dioxygenase --- 8.1e-19 IPR006620 Prolyl 4-hydroxylase, alpha subunit --- 1.6e-14 IPR005123 2OG-Fe(II) oxygenase ---	2OG-Fe(II) oxygenase superfamily	0.675988	0.00584018
Fcc01134	potential dopa-dioxygenase	emb|CAA73387.1| DOPA-dioxygenase [Amanita muscaria] >gi|6685382|... 100 9e-20	8.5e-27 IPR014980 Dopa 4,5-dioxygenase ---	Dopa 4,5-dioxygenase family	0.634874	0.00280777
Fcc01212	erythrocyte binding protein	No hits found	No hit		0.885373	0.0052712
Fcc01311	---NA---	gb|AAM52711.1| LD46156p [Drosophila melanogaster] 116 5e-25	4.2e-25 IPR006616 Protein of unknown function DM9 ---		0.529638	0.0214341
Fcc01581	---NA---	No hits found	2.6e-10 IPR000772 Ricin B lectin ---		0.533468	0.0424801
Fcc01606	isoform a	ref|XP_789279.1| PREDICTED: similar to CG3971-PA, isoform A [Str... 92 8e-18	4.1e-05 IPR002076 GNS1/SUR4 membrane protein ---		0.56081	0.037168
Fcc01721	---NA---	No hits found	6.7e-09 IPR013078 Phosphoglycerate mutase ---		0.768514	9.12204e-05
Fcc01798	selenoprotein1	gb|AAO86696.1| selenoprotein W1 [Danio rerio] 71 6e-11	No hit		-0.82586	0.00272018
Fcc01806	carbamoyl-phosphate synthase large chain	gb|EAA06526.2| ENSANGP00000014822 [Anopheles gambiae str. PEST] ... 317 3e-85	3.2e-06 IPR006132 Aspartate/ornithine carbamoyltransferase, carbamoyl-P binding --- 1.1e-66 IPR006131 Aspartate/ornithine carbamoyltransferase, Asp/Orn-binding region ---		0.452961	0.0431048
Fcc02028	serine hydroxymethyltransferase 2	dbj|BAE36907.1| unnamed protein product [Mus musculus] >gi|26341... 164 2e-39	No hit		0.838658	0.0262302
Fcc02104	alcohol dehydrogenase	ref|XP_394852.2| PREDICTED: similar to ENSANGP00000012490 [Apis ... 78 1e-13	No hit		0.54527	0.0099197
Fcc02169	---NA---	No hits found	2.3e-05 IPR000008 C2 calcium-dependent membrane targeting ---		0.768897	0.0083374
Fcc02209	fumarylacetoacetate hydrolase domain containing 2a	emb|CAJ81463.1| fumarylacetoacetate hydrolase domain containing ... 127 2e-28	6.6e-20 IPR002529 Fumarylacetoacetase, C-terminal-like ---		0.891972	0.0103144
Fcc02219	---NA---	sp|Q9U943|APLP_LOCMI Apolipophorins precursor [Contains: Apolipo... 52 1e-05	No hit	Domain of Unknown Function (DUF1081), Domain of unknown function (DUF1943), Lipoprotein amino terminal region, von Willebrand factor type D domain	0.943838	0.0051758
Fcc02227	hiv-1 tat interactive protein30kda	ref|NP_571756.1| HIV-1 Tat interactive protein 2 [Danio rerio] >... 53 6e-06	No hit		0.516041	0.0132062
Fcc02245	---NA---	dbj|BAB64297.1| I-connectin [Procambarus clarkii] 54 5e-06	No hit	Repeat of unknown function (DUF1136), Fibronectin type III domain, Immunoglobulin I-set domain, Immunoglobulin domain, SH3 domain	0.501426	0.0461483
Fcc02352	nad-dependent epimerase dehydratase	gb|EAR95790.1| hypothetical protein TTHERM_00276050 [Tetrahymena... 76 1e-12	7.8e-06 IPR001509 NAD-dependent epimerase/dehydratase ---	NAD dependent epimerase/dehydratase family	0.570254	0.0346134
Fcc02499	cystathionine beta-synthase	gb|AAH91981.1| Cbs protein [Danio rerio] 197 3e-49	4.6e-11 IPR000644 Cystathionine beta-synthase, core --- 1.3e-17 IPR000644 Cystathionine beta-synthase, core ---	CBS domain pair, Pyridoxal-phosphate dependent enzyme	0.758938	0.00357172
Fcc02640	nitrilase 2	gb|AAO11742.1| nitrilase 2 [Zea mays] 64 1e-09	No hit	Carbon-nitrogen hydrolase	0.748496	0.00855497
Fcc02666	ohcu decarboxylase	emb|CAG04214.1| unnamed protein product [Tetraodon nigroviridis] 169 5e-41	No hit		0.67694	0.0102779
Fcc02722	---NA---	No hits found	7.7e-06 IPR000008 C2 calcium-dependent membrane targeting ---		0.517266	0.0167462
Fcc02816	transcriptionalfamily protease	ref|ZP_00801611.1| ThiJ/PfpI [Alkaliphilus metalliredigenes QYMF... 159 8e-38	2.4e-05 IPR002818 ThiJ/PfpI ---		0.525282	0.00367116
Fcc02817	phosphoglucose isomerase	emb|CAB60430.1| Hypothetical protein Y87G2A.8a [Caenorhabditis e... 303 3e-81	2.6e-110 IPR001672 Phosphoglucose isomerase (PGI) ---	Phosphoglucose isomerase	0.649214	0.0416255
Fcc02878	cytochrome c peroxidase	ref|XP_751914.1| cytochrome c peroxidase [Aspergillus fumigatus ... 116 6e-25	6.3e-07 IPR002016 Haem peroxidase, plant/fungal/bacterial ---		0.723758	0.0173875
Fcc03100	glucose-6-phosphate 1-dehydrogenase	sp|Q27638|G6PD_DROYA Glucose-6-phosphate 1-dehydrogenase (G6PD) ... 233 5e-60	1.4e-15 IPR001282 Glucose-6-phosphate dehydrogenase --- 2e-06 IPR001282 Glucose-6-phosphate dehydrogenase ---	Glucose-6-phosphate dehydrogenase, C-terminal domain, Glucose-6-phosphate dehydrogenase, NAD binding domain	0.517301	0.0163451
Fcc03161	mbt domain containing 1	gb|AAH73284.1| LOC443638 protein [Xenopus laevis] 100 2e-20	5.3e-06 IPR004092 Mbt repeat --- 3e-06 IPR004092 Mbt repeat --- 1.4e-05 IPR004092 Mbt repeat ---		-0.465692	0.0137185
Fcc03178	tryptophan transporter	ref|NP_572219.1| CG3252-PA [Drosophila melanogaster] >gi|2283173... 122 6e-27	1.1e-11 IPR000175 Sodium:neurotransmitter symporter ---	Sodium:neurotransmitter symporter family	0.593177	0.0151014
Fcc03272	thiolester containing protein ii isoform d	gb|AAM48331.1| GH08432p [Drosophila melanogaster] 84 4e-15	4.7e-31 IPR011626 A-macroglobulin complement component ---		0.9499	0.0101466
Fcc03280	atp synthase subunit d	gb|AAT01084.1| putative vacuolar ATP synthase subunit D [Homalod... 221 1e-56	4.5e-08 IPR002699 ATPase, V1/A1 complex, subunit D ---		0.52329	0.0431048
Fcc03285	-2-hydroxy-acid oxidase	ref|XP_625149.1| PREDICTED: similar to CG30019-PB, isoform B [Ap... 271 1e-71	1.7e-41 IPR000262 FMN-dependent alpha-hydroxy acid dehydrogenase ---		0.623739	0.0350862
Fcc03382	vesicle associated	ref|XP_793497.1| PREDICTED: similar to sec31p homolog [Strongylo... 57 6e-07	No hit	IPR001680 WD-40 repeat, IPR011046 WD40-like	0.405685	0.0461483
Fcc03383	---NA---	No hits found	1.2e-05 IPR000008 C2 calcium-dependent membrane targeting ---		0.864805	0.00153105
Fcc03466	cg33145-isoform b	ref|XP_624773.1| PREDICTED: similar to GA17319-PA [Apis mellifera] 68 2e-10	No hit		-0.440775	0.0200515
Fcc03555	chromosome 6 open reading frame 168	emb|CAG09062.1| unnamed protein product [Tetraodon nigroviridis] 101 2e-20	No hit		0.733729	0.0409573
Fcc03569	homeobox protein prospero prox-1	ref|NP_498760.1| C.Elegans Homeobox family member (ceh-26) [Caen... 55 9e-07	No hit		-0.586764	0.0146109
Fcc03641	nitric oxide synthase-interacting protein	gb|EAA11755.2| ENSANGP00000021661 [Anopheles gambiae str. PEST] ... 110 2e-23	No hit		-0.338656	0.0463331
Fcc03670	oxidase peroxidase	gb|EAA45172.2| ENSANGP00000022469 [Anopheles gambiae str. PEST] ... 91 2e-17	3.8e-27 IPR002007 Haem peroxidase, animal ---		-0.552291	0.004683
Fcc03673	juvenile hormone acid methyltransferase	ref|XP_394482.2| PREDICTED: similar to GA18550-PA [Apis mellifera] 83 8e-15	3.8e-16 IPR013217 Methyltransferase type 12 ---	SKI/SNO/DAC family	0.689137	0.0409573
Fcc03847	alkaline ceramidase	gb|EAA04917.2| ENSANGP00000018598 [Anopheles gambiae str. PEST] ... 80 5e-14	5.3e-24 IPR006823 Neutral/alkaline nonlysosomal ceramidase ---	IPR006823 Neutral/alkaline nonlysosomal ceramidase	0.665508	0.00904581
Fcc03887	moco sulphurase c-terminal domain containing 2	ref|XP_871447.1| PREDICTED: similar to MOCO sulphurase C-termina... 82 1e-14	1.8e-23 IPR005303 MOSC, N-terminal beta barrel ---		0.94759	0.0138771
Fcc03922	peroxisomal biogenesis factor 3	gb|ABD36331.1| peroxisomal biogenesis factor 3 [Bombyx mori] 56 6e-07	No hit	Peroxin-3	0.41351	0.0469505
Fcc04043	uba domain-containing	gb|EAA00338.2| ENSANGP00000016918 [Anopheles gambiae str. PEST] ... 54 1e-06	No hit		-0.674307	0.00127637
Fcc04058	dienelactone hydrolase family protein	ref|XP_757859.1| hypothetical protein UM01712.1 [Ustilago maydis... 127 3e-28	No hit		0.64986	0.000948327
Fcc04059	na+ k+ atpase alpha subunit	emb|CAA39972.1| alpha subunit of the Na/K ATPase [Artemia franci... 87 2e-16	2.2e-09 IPR006068 ATPase, P-type cation-transporter, C-terminal ---	Cation transporting ATPase, C-terminus, N-terminus, E1-E2 ATPase, haloacid dehalogenase-like hydrolase	0.561434	0.0093566
Fcc04215	thiopurine methyltransferase	ref|ZP_01065138.1| thiopurine methyltransferase [Vibrio sp. MED2... 92 9e-18	5.5e-09 IPR008854 Thiopurine S-methyltransferase ---	Thiopurine S-methyltransferase (TPMT)	0.919555	0.00211073
Fcc04425	cyclase	ref|ZP_00665000.1| Putative cyclase [Syntrophobacter fumaroxidan... 106 6e-22	8.2e-07 IPR007325 Putative cyclase ---		0.716782	0.0137185
Fcc04525	globin 1	gb|AAC96002.1| hemoglobin T1 polymer precursor [Artemia salina] 87 3e-16	8.2e-26 IPR000971 Globin, subset ---		0.68032	0.00501211
Fcc04585	---NA---	gb|AAP83851.1| glutamate dehydrogenase [Spironucleus barkhanus] 52 7e-06	2.6e-07 IPR006096 Glu/Leu/Phe/Val dehydrogenase, C-terminal ---		0.708714	0.00613069
Fcc04605	---NA---	No hits found	1.2e-07 IPR000182 GCN5-related N-acetyltransferase ---		0.97975	0.0137185
Fcc04687	beta chain spectrin	emb|CAA37939.1| betaH spectrin [Drosophila melanogaster] 125 8e-28	1.1e-07 IPR002017 Spectrin repeat ---	Calponin homology (CH) domain, SH3 domain, Spectrin repeat	0.672421	0.0146109
Fcc04789	glucose dehydrogenase	ref|XP_392145.2| PREDICTED: similar to ENSANGP00000015052 [Apis ... 78 1e-13	4.4e-18 IPR007867 Glucose-methanol-choline oxidoreductase, C-terminal ---	GMC oxidoreductase	0.790246	0.00204761
Fcc04938	kin17	gb|EAA45011.2| ENSANGP00000023646 [Anopheles gambiae str. PEST] ... 98 9e-20	No hit		-0.41943	0.00745161
Fcc05065	---NA---	gb|EAL33045.1| GA16678-PA [Drosophila pseudoobscura] 55 2e-06	No hit	Dynamin central region, Dynamin family, Dynamin GTPase effector domain	0.655699	0.0390579
Fcc05068	sulfate transporter	gb|EAL41032.1| ENSANGP00000028863 [Anopheles gambiae str. PEST] ... 56 9e-07	1.4e-08 IPR011547 Sulphate transporter ---	IPR002645 Sulfate transporter/antisigma-factor antagonist STAS, IPR001902 Sulphate anion transporter, IPR011547 Sulphate transporter	0.804258	0.00552332
Fcc05257	glycine dehydrogenase	gb|EAA09627.2| ENSANGP00000014378 [Anopheles gambiae str. PEST] ... 266 3e-70	No hit	Beta-eliminating lyase, Glycine cleavage system P-protein	0.785581	0.00992393
Fcc05299	polycomb protein	ref|NP_730465.1| Su(z)12 CG8013-PB, isoform B [Drosophila melano... 92 1e-17	No hit		-0.58021	0.0142733
Fcc05355	laminin a	gb|AAA28662.1| laminin A chain [Drosophila melanogaster] 57 3e-07	2.3e-10 IPR012680 Laminin G, subdomain 2 ---	Laminin B (Domain IV), Laminin EGF-like (Domains III and V), Laminin G domain, Laminin Domain I, Laminin Domain II, Laminin N-terminal (Domain VI)	0.725914	0.0225471
Fcc05404	---NA---	ref|XP_750340.1| hypothetical protein Afu1g05900 [Aspergillus fu... 50 3e-05	No hit		-0.516073	0.0436679
Fcc05461	phosphoserine aminotransferase 1	ref|NP_001016582.1| phosphoserine aminotransferase 1 [Xenopus tr... 71 2e-11	1e-12 IPR003248 Phosphoserine aminotransferase ---	Aminotransferase class-V	0.457456	0.0219902
Fcc05495	brain protein i3	ref|NP_647813.1| CG12012-PA [Drosophila melanogaster] >gi|230929... 83 7e-15	No hit		0.416665	0.0461483
Fcc05750	cellular repressor of e1a-stimulated genes 1	emb|CAG32220.1| hypothetical protein [Gallus gallus] >gi|5979792... 134 8e-31	No hit	IPR014631 Cellular repressor of E1A-stimulated genes (CREG)	0.399221	0.0424801
Fcc05831	folate receptor 1isoform cra_a	ref|NP_989093.1| hypothetical protein LOC394697 [Xenopus tropica... 70 4e-11	1.3e-07 IPR004269 Folate receptor ---		0.688588	0.00467803
Fcc05946	glycine dehydrogenase	ref|NP_649989.1| CG3999-PA [Drosophila melanogaster] >gi|2831687... 280 2e-74	No hit		0.889439	0.0180829
Fcc05951	beta-carotene dioxygenase 2	ref|XP_236220.3| PREDICTED: similar to b,b-carotene-9,10-dioxyge... 89 7e-17	No hit		1.12936	0.00100967
Fcc06005	succinyl coenzyme a synthetase flavoproteinisoform a	ref|XP_623065.1| PREDICTED: similar to ENSANGP00000010243 [Apis ... 266 3e-70	3.3e-11 IPR003953 Fumarate reductase/succinate dehydrogenase flavoprotein, N-terminal --- 1.1e-51 IPR004112 Fumarate reductase/succinate dehydrogenase flavoprotein, C-terminal ---	IPR003953 Fumarate reductase/succinate dehydrogenase flavoprotein, N-terminal, IPR013027 FAD-dependent pyridine nucleotide-disulphide oxidoreductase, IPR003952 Fumarate reductase/succinate dehydrogenase, FAD-binding site, IPR001100 Pyridine nucleotide-disulphide oxidoreductase, class I, IPR011281 Succinate dehydrogenase, flavoprotein subunit, IPR014006 Succinate dehydrogenase or fumarate reductas…	0.476921	0.0237402
Fcc06117	amp dependent ligase	ref|NP_001017737.1| hypothetical protein LOC550432 [Danio rerio]... 96 6e-19	No hit	AMP-binding enzyme	0.725708	0.00124381
Fcc06140	duf962 domain protein	gb|AAC32136.1| YGL010w-like protein [Picea mariana] 139 6e-32	4e-39 IPR009305 Protein of unknown function DUF962 ---	Protein of unknown function (DUF962)	0.885811	0.0029833
Fcc06283	phosphatidylinositol transfer protein sec14	gb|EAA04664.3| ENSANGP00000018419 [Anopheles gambiae str. PEST] ... 65 2e-09	No hit		-0.711954	0.0306626
Glycoside hydrolases
Fcc00346	glycosyl hydrolase familycatalytic domain containing protein	emb|CAE68337.1| Hypothetical protein CBG14058 [Caenorhabditis br... 70 5e-11	1.7e-09 IPR015883 Glycoside hydrolase, family 20, catalytic core ---	Glycosyl hydrolase family 20, catalytic domain, Glycosyl hydrolase family 20, domain 2	0.685235	0.0093566
Fcc00529	suis_ratame: full=sucrase-intestinal contains:ame: full=sucrase contains:ame: full=isomaltase	ref|XP_519433.1| PREDICTED: maltase-glucoamylase [Pan troglodytes] 108 1e-22	No hit	Glycosyl hydrolases family 31, Trefoil (P-type) domain	0.909274	0.020918
Fcc01546	mannosyl-oligosaccharide alpha--mannosidase	gb|EAA06297.2| ENSANGP00000017297 [Anopheles gambiae str. PEST] ... 227 3e-58	9.2e-10 IPR001382 Glycoside hydrolase, family 47 ---	IPR001382 Glycoside hydrolase, family 47	0.781322	0.00451979
Peptidases
Fcc01050	angiotensin converting enzyme	ref|XP_785386.1| PREDICTED: similar to Angiotensin-converting en... 78 1e-13	4.7e-12 IPR001548 Peptidase M2, peptidyl-dipeptidase A ---	Angiotensin-converting enzyme	0.731251	0.0389154
Fcc01362	leucine aminopeptidase	gb|AAP83996.1| leucine aminopeptidase [Vibrio cholerae] 76 4e-13	No hit	Peptidase family M28	0.899427	3.92889e-06
Fcc01624	angiotensin converting enzyme	sp|Q10751|ACE_CHICK Angiotensin-converting enzyme (Dipeptidyl ca... 271 2e-71	6e-37 IPR001548 Peptidase M2, peptidyl-dipeptidase A --- 8.3e-10 IPR001548 Peptidase M2, peptidyl-dipeptidase A ---	Angiotensin-converting enzyme	0.66331	0.00133223
Fcc01734	trypsin-like serine protease	ref|XP_625051.1| PREDICTED: similar to ENSANGP00000021851 [Apis ... 109 8e-23	1.1e-06 IPR001254 Peptidase S1 and S6, chymotrypsin/Hap --- 1.3e-40 IPR001254 Peptidase S1 and S6, chymotrypsin/Hap ---	IPR009003 Peptidase, trypsin-like serine and cysteine, IPR001254 Peptidase S1 and S6, chymotrypsin/Hap, IPR001314 Peptidase S1A, chymotrypsin	1.01345	0.00992081
Fcc02546	insulin degrading metalloproteinase	ref|XP_396981.2| PREDICTED: similar to GA18943-PA [Apis mellifera] 165 1e-39	2e-10 IPR007863 Peptidase M16, C-terminal ---		0.494354	0.0226981
Fcc02950	dipeptidyl aminopeptidaseisoform b	gb|EAL27893.2| GA20334-PA [Drosophila pseudoobscura] 185 9e-46	3.8e-81 IPR005317 Peptidase M49 ---		0.447694	0.0425756
Fcc03042	legumain	gb|AAS94231.1| legumain-like protease precursor [Ixodes ricinus] 80 3e-14	2.6e-22 IPR001096 Peptidase C13, legumain ---	Peptidase C13 family	0.492137	0.0356118
Fcc03516	serine protease	sp|P21902|PCE_TACTR Proclotting enzyme precursor [Contains: Proc... 134 1e-30	3.4e-35 IPR001254 Peptidase S1 and S6, chymotrypsin/Hap ---	Trypsin	0.638758	0.00439285
Fcc03659	x-prolyl aminopeptidase (aminopeptidase p)soluble	gb|AAH74470.1| MGC83093 protein [Xenopus laevis] >gi|46329507|gb... 57 2e-07	No hit	metallopeptidase family M24	0.415402	0.0244213
Fcc04144	trypsin-like proteinase	ref|XP_659970.1| hypothetical protein AN2366.2 [Aspergillus nidu... 117 3e-25	1.2e-29 IPR001254 Peptidase S1 and S6, chymotrypsin/Hap ---	Trypsin	-0.668292	0.000743618
Fcc05444	zinc carboxypeptidase	ref|XP_794139.1| PREDICTED: similar to CG18585-PA [Strongylocent... 74 3e-12	3e-10 IPR000834 Peptidase M14, carboxypeptidase A ---	Zinc carboxypeptidase, Carboxypeptidase activation peptide	1.08144	0.000951263
Fcc05487	aminoacylase 1	ref|XP_702425.1| PREDICTED: hypothetical protein XP_697333 [Dani... 103 3e-21	2.1e-07 IPR002933 Peptidase M20 ---	Peptidase dimerisation domain, Peptidase family M20/M25/M40	0.816691	0.00211073
No blast hit found
Fcc00025	---NA---	No hits found	No hit		0.976411	0.000363168
Fcc00034	---NA---	No hits found	No hit		-0.387081	0.0445527
Fcc00055	---NA---	No hits found	No hit		2.80138	4.08107e-08
Fcc00069	---NA---	No hits found	No hit		0.45948	0.0164829
Fcc00160	---NA---	No hits found	No hit		0.844632	0.00600491
Fcc00166	---NA---	No hits found	No hit		-0.398574	0.0398123
Fcc00192	---NA---	No hits found	No hit		0.469161	0.0246064
Fcc00198	---NA---	No hits found	No hit		-0.494193	0.0132062
Fcc00250	---NA---	No hits found	No hit		0.423277	0.0424801
Fcc00274	---NA---	No hits found	No hit		-0.476971	0.0246754
Fcc00294	---NA---	No hits found	No hit		-0.510047	0.00992081
Fcc00352	---NA---	No hits found	No hit		-0.503335	0.0132616
Fcc00435	---NA---	No hits found	No hit		0.884474	0.00205024
Fcc00451	---NA---	No hits found	No hit		0.59092	0.0083232
Fcc00452	---NA---	No hits found	No hit		0.392921	0.0450038
Fcc00471	---NA---	No hits found	No hit		0.67522	0.00945019
Fcc00535	---NA---	No hits found	No hit		0.833779	0.00286806
Fcc00545	---NA---	No hits found	No hit		-1.2989	0.0146109
Fcc00559	---NA---	No hits found	No hit		0.773538	0.000948327
Fcc00586	---NA---	No hits found	No hit		0.432958	0.0356118
Fcc00607	---NA---	No hits found	No hit		-1.20365	0.0399352
Fcc00622	---NA---	No hits found	No hit		0.762173	0.00763967
Fcc00624	---NA---	No hits found	No hit		-0.861719	0.00136368
Fcc00632	---NA---	No hits found	No hit		-0.732428	0.00487233
Fcc00723	---NA---	No hits found	No hit		0.714292	0.0146108
Fcc00754	---NA---	No hits found	No hit		0.720239	0.0399352
Fcc00774	---NA---	No hits found	No hit		-0.467325	0.00543855
Fcc00803	---NA---	No hits found	No hit		0.680497	0.00566979
Fcc00806	---NA---	No hits found	No hit		-0.927542	0.0186937
Fcc00817	---NA---	No hits found	No hit		1.16096	4.8986e-05
Fcc00820	---NA---	No hits found	No hit		0.670484	0.0443367
Fcc00833	---NA---	No hits found	No hit		0.825873	0.0122146
Fcc00938	---NA---	No hits found	No hit		0.837623	0.0105348
Fcc01003	---NA---	No hits found	No hit		-0.702696	0.0337195
Fcc01064	---NA---	No hits found	No hit		-0.592314	0.00221411
Fcc01107	---NA---	No hits found	No hit		-0.600279	0.0142733
Fcc01145	---NA---	No hits found	No hit		-0.546328	0.00641874
Fcc01220	---NA---	No hits found	No hit		0.681726	0.00419631
Fcc01248	---NA---	No hits found	No hit		-0.659962	0.0105348
Fcc01286	---NA---	No hits found	No hit		-0.406135	0.0338596
Fcc01309	---NA---	No hits found	No hit		0.862212	0.0235319
Fcc01338	---NA---	No hits found	No hit		-0.455171	0.0246754
Fcc01339	---NA---	No hits found	No hit		0.702746	0.0029833
Fcc01358	---NA---	No hits found	No hit		-0.702164	0.00858207
Fcc01376	---NA---	No hits found	No hit		-0.583194	0.0463379
Fcc01462	---NA---	No hits found	No hit		-0.665593	0.00078888
Fcc01475	---NA---	No hits found	No hit		0.698937	0.00521312
Fcc01487	---NA---	No hits found	No hit		-0.477095	0.0383362
Fcc01493	---NA---	No hits found	No hit		-0.472833	0.00726843
Fcc01512	---NA---	No hits found	No hit		-0.464262	0.024887
Fcc01531	---NA---	No hits found	No hit		-1.44617	0.0235319
Fcc01583	---NA---	No hits found	No hit		0.549234	0.00718101
Fcc01622	---NA---	No hits found	No hit		0.650922	0.00994123
Fcc01636	---NA---	No hits found	No hit		0.710162	0.0236704
Fcc01650	---NA---	No hits found	No hit		-0.651258	0.00202942
Fcc01695	---NA---	No hits found	No hit		3.77064	1.80326e-13
Fcc01697	---NA---	No hits found	No hit		-0.436589	0.0136965
Fcc01724	---NA---	No hits found	No hit		-0.63882	0.00521312
Fcc01757	---NA---	No hits found	No hit		0.577756	0.0213008
Fcc01777	---NA---	No hits found	No hit		-0.656835	0.0128039
Fcc01781	---NA---	No hits found	No hit		0.617066	0.00771728
Fcc01814	---NA---	No hits found	No hit		-0.656727	0.00492599
Fcc01825	---NA---	No hits found	No hit		0.485714	0.0301608
Fcc01841	---NA---	No hits found	No hit		0.946199	0.000948327
Fcc01849	---NA---	No hits found	No hit		0.816761	0.000233235
Fcc01875	---NA---	No hits found	No hit		0.450322	0.0235319
Fcc01912	---NA---	No hits found	No hit		0.762161	0.0299806
Fcc01932	---NA---	No hits found	No hit		-0.5218	0.00904581
Fcc01938	---NA---	No hits found	No hit		0.677833	0.0399352
Fcc01944	---NA---	No hits found	No hit		-0.857511	0.0336434
Fcc01945	---NA---	No hits found	No hit		-0.517606	0.0390579
Fcc01947	---NA---	No hits found	No hit		-0.539114	0.00746465
Fcc01948	---NA---	No hits found	No hit		-0.473202	0.0463379
Fcc01968	---NA---	No hits found	No hit		-0.569084	0.0316468
Fcc01973	---NA---	No hits found	No hit		0.895266	0.00149984
Fcc01993	---NA---	No hits found	No hit		-0.658464	0.0112537
Fcc02082	---NA---	No hits found	No hit		-0.466672	0.0212954
Fcc02190	---NA---	No hits found	No hit		0.898726	0.0188534
Fcc02240	---NA---	No hits found	No hit		0.684495	0.0132062
Fcc02241	---NA---	No hits found	No hit		-0.428805	0.0152762
Fcc02261	---NA---	No hits found	No hit		-0.437635	0.0215715
Fcc02285	---NA---	No hits found	No hit		0.493645	0.0292663
Fcc02302	---NA---	No hits found	No hit		0.417755	0.0458111
Fcc02378	---NA---	No hits found	No hit		-0.531742	0.0461483
Fcc02415	---NA---	No hits found	No hit		0.478345	0.0244213
Fcc02416	---NA---	No hits found	No hit		0.532955	0.0271932
Fcc02433	---NA---	No hits found	No hit		-0.614489	0.00288818
Fcc02445	---NA---	No hits found	No hit		-0.489585	0.0421129
Fcc02462	---NA---	No hits found	No hit		0.610901	0.0359477
Fcc02473	---NA---	No hits found	No hit		0.801499	0.0167462
Fcc02476	---NA---	No hits found	No hit		0.912357	0.0045204
Fcc02496	---NA---	No hits found	No hit		-0.557178	0.0288648
Fcc02507	---NA---	No hits found	No hit		-0.383531	0.0399352
Fcc02545	---NA---	No hits found	No hit		0.799464	0.000267822
Fcc02560	---NA---	No hits found	No hit		0.624197	0.00883645
Fcc02653	---NA---	No hits found	No hit		0.80571	0.000239193
Fcc02675	---NA---	No hits found	No hit		-0.553275	0.00459806
Fcc02692	---NA---	No hits found	No hit		0.537328	0.0107101
Fcc02714	---NA---	No hits found	No hit		-0.684085	0.00419631
Fcc02728	---NA---	No hits found	No hit		0.634009	0.00236405
Fcc02732	---NA---	No hits found	No hit		-0.64254	0.00419631
Fcc02763	---NA---	No hits found	No hit		1.07222	0.0124607
Fcc02777	---NA---	No hits found	No hit		-0.554157	0.0099197
Fcc02814	---NA---	No hits found	No hit		0.615301	0.0402139
Fcc02829	---NA---	No hits found	No hit		-0.423743	0.0456671
Fcc02906	---NA---	No hits found	No hit		3.14726	9.81343e-13
Fcc02922	---NA---	No hits found	No hit		-0.666595	0.0188334
Fcc02980	---NA---	No hits found	No hit		0.461859	0.0454036
Fcc03029	---NA---	No hits found	Not Analysed		-0.628203	0.00201841
Fcc03040	---NA---	No hits found	No hit		1.25304	0.000413535
Fcc03046	---NA---	No hits found	No hit		0.550786	0.0489949
Fcc03051	---NA---	No hits found	No hit		-0.462193	0.00459806
Fcc03063	---NA---	No hits found	No hit		0.72016	0.00339627
Fcc03138	---NA---	No hits found	No hit		-0.551017	0.00708915
Fcc03155	---NA---	No hits found	Not Analysed		0.79591	0.00467803
Fcc03190	---NA---	No hits found	No hit		-0.361241	0.0454036
Fcc03241	---NA---	No hits found	No hit		-0.618149	0.000674659
Fcc03277	---NA---	No hits found	No hit		-0.448932	0.0338596
Fcc03283	---NA---	No hits found	No hit		-0.487929	0.00641874
Fcc03289	---NA---	No hits found	No hit		1.51813	9.99501e-05
Fcc03328	---NA---	No hits found	No hit		0.748177	0.0311839
Fcc03360	---NA---	No hits found	No hit		-0.355087	0.0225471
Fcc03384	---NA---	No hits found	No hit		1.16662	6.45646e-06
Fcc03415	---NA---	No hits found	No hit		-0.425449	0.0150228
Fcc03429	---NA---	No hits found	No hit		-0.539747	0.00126665
Fcc03470	---NA---	No hits found	No hit		-0.577705	0.00943828
Fcc03490	---NA---	No hits found	No hit		-1.3284	0.0208202
Fcc03519	---NA---	No hits found	No hit		-0.500723	0.0323132
Fcc03590	---NA---	No hits found	No hit		0.589324	0.00389695
Fcc03599	---NA---	No hits found	No hit		-0.751062	0.0082148
Fcc03610	---NA---	No hits found	No hit		-0.529426	0.0306416
Fcc03647	---NA---	No hits found	No hit		-0.662749	0.0398274
Fcc03668	---NA---	No hits found	No hit		0.380504	0.0306626
Fcc03686	---NA---	No hits found	No hit		0.595493	0.0443367
Fcc03693	---NA---	No hits found	Not Analysed		-0.381062	0.0259711
Fcc03715	---NA---	No hits found	No hit		-0.565938	0.0081933
Fcc03862	---NA---	No hits found	No hit		0.867208	0.00288818
Fcc03905	---NA---	No hits found	No hit		1.13619	0.000363168
Fcc03955	---NA---	No hits found	No hit		-0.550721	0.0378428
Fcc03998	---NA---	No hits found	No hit		-0.484939	0.0156598
Fcc04002	---NA---	No hits found	No hit		-0.403891	0.0241177
Fcc04021	---NA---	No hits found	No hit		-0.945555	0.00204761
Fcc04061	---NA---	No hits found	No hit		0.658948	0.00726843
Fcc04124	---NA---	No hits found	No hit		-0.463039	0.0083232
Fcc04139	---NA---	No hits found	No hit		-0.464694	0.0389154
Fcc04141	---NA---	No hits found	No hit		0.536107	0.00114057
Fcc04143	---NA---	No hits found	No hit		0.593432	0.0193315
Fcc04150	---NA---	No hits found	No hit		0.838679	0.0156899
Fcc04164	---NA---	No hits found	No hit		-0.354848	0.0316468
Fcc04194	---NA---	No hits found	No hit		-0.535916	0.00389695
Fcc04198	---NA---	No hits found	No hit		0.587413	0.0305462
Fcc04230	---NA---	No hits found	No hit		0.698185	0.00389695
Fcc04288	---NA---	No hits found	No hit		0.800547	0.0436781
Fcc04322	---NA---	No hits found	No hit		0.537012	0.0180466
Fcc04404	---NA---	No hits found	No hit		-0.536585	0.0122754
Fcc04508	---NA---	No hits found	No hit		1.18142	0.000817523
Fcc04515	---NA---	No hits found	No hit		0.386726	0.0475671
Fcc04528	---NA---	No hits found	No hit		0.63441	0.0099135
Fcc04572	---NA---	No hits found	No hit		-0.676805	0.00490268
Fcc04587	---NA---	No hits found	No hit		-0.579811	0.0102779
Fcc04588	---NA---	No hits found	No hit		-0.531903	0.0461483
Fcc04825	---NA---	No hits found	No hit		-0.387432	0.010371
Fcc04848	---NA---	No hits found	No hit		-0.763148	4.8986e-05
Fcc04920	---NA---	No hits found	No hit		-0.546223	0.000573878
Fcc04951	---NA---	No hits found	Not Analysed		0.476259	0.0414032
Fcc04958	---NA---	No hits found	No hit		0.552991	0.0372519
Fcc05009	---NA---	No hits found	No hit		-0.422006	0.0336434
Fcc05067	---NA---	No hits found	No hit		2.53559	1.55996e-08
Fcc05083	---NA---	No hits found	No hit		0.60747	0.0421319
Fcc05137	---NA---	No hits found	No hit		0.439201	0.0386962
Fcc05214	---NA---	No hits found	No hit		-0.584036	0.00909994
Fcc05217	---NA---	No hits found	No hit		1.03014	1.0268e-05
Fcc05225	---NA---	No hits found	No hit		0.510102	0.0360391
Fcc05325	---NA---	No hits found	No hit		0.701444	0.0124505
Fcc05346	---NA---	No hits found	No hit		0.812213	0.00829189
Fcc05347	---NA---	No hits found	No hit		0.844614	0.00434348
Fcc05527	---NA---	No hits found	No hit		-0.466051	0.0409393
Fcc05540	---NA---	No hits found	No hit		0.743698	0.00272018
Fcc05573	---NA---	No hits found	No hit		-0.561276	0.00858207
Fcc05620	---NA---	No hits found	No hit		-0.385128	0.0248123
Fcc05646	---NA---	No hits found	No hit		-0.398376	0.0235319
Fcc05661	---NA---	No hits found	No hit		-0.596218	0.0132062
Fcc05663	---NA---	No hits found	No hit		-0.62142	0.019327
Fcc05701	---NA---	No hits found	No hit		1.08597	0.000239193
Fcc05707	---NA---	No hits found	No hit		1.28223	2.13843e-06
Fcc05734	---NA---	No hits found	No hit		0.306288	0.0477578
Fcc05883	---NA---	No hits found	No hit		-0.535062	0.0332419
Fcc05889	---NA---	No hits found	No hit		0.797812	0.00584018
Fcc05916	---NA---	No hits found	No hit		-0.453542	0.0121995
Fcc05952	---NA---	No hits found	No hit		-0.380525	0.0409393
Fcc06064	---NA---	No hits found	No hit		0.588178	0.0409573
Fcc06077	---NA---	No hits found	No hit		0.671079	0.0456671
Fcc06083	---NA---	No hits found	No hit		0.705184	0.00300882
Fcc06096	---NA---	No hits found	No hit		-0.543832	0.00980933
Fcc06146	---NA---	No hits found	No hit		-0.753282	0.000225716
Fcc06170	---NA---	No hits found	No hit		-0.339707	0.0424801
Fcc06184	---NA---	No hits found	No hit		-0.596397	0.0173751
Fcc06225	---NA---	No hits found	No hit		1.035	0.000239193
Fcc06239	---NA---	No hits found	No hit		-0.411331	0.0432993
