# Supplementary material for: Transcriptomics reveals extensive inducible biotransformation in the soil-dwelling invertebrate Folsomia candida exposed to phenanthrene
Source: BMC Genomics. 2009 May 20;10:236. doi: 10.1186/1471-2164-10-236 (PMC2688526; doi:10.1186/1471-2164-10-236)
Supplement: Additional File 3 — Table S2: All significantly differentially expressed transcripts in response to high concentration (45.80 mg kg-1) phenanthrene in soil. This table contains all significantly differentially expressed transcripts and their log2 transformed fold change values. [file 1471-2164-10-236-S3.xls]

## Sheet: Description
Transcriptomics reveals extensive inducible biotransformation in the soil-dwelling invertebrate Folsomia candida exposed to phenanthrene
Benjamin Nota, Mirte Bosse, Bauke Ylstra, Nico M van Straalen and Dick Roelofs
This file contains:
Table S2: All significantly differentially expressed transcripts in response to high concentration (45.80 mg/kg) phenanthrene in soil
ProbeName		Name of EST contig in Collembase (www.collembase.org)
SeqDesc		Sequence description derived from Blast2GO
Blast		Description of the best Blast hit, e-value ≤ 1e-05
InterPro		Results of InterPro sequence homology search
Blast Homology		Results of InterPro and Pfam sequence homology of Blast hit (only when informative)
Log2 Fold change		Log2 Fold change (in response to phenanthrene compared to control)
adj.P.Val		BH adjusted P-value

## Sheet: Table S2
Table S2: All significantly differentially expressed transcripts in response to high concentration (45.80 mg/kg) phenanthrene in soil
ProbeName	SeqDesc	Blast	InterPro	Blast Homology	Log2 Fold change	adj.P.Val
Phase I
Fcc00008	dehydrogenase reductase (sdr family) x-linked	ref|NP_725952.1| CG11200-PA, isoform A [Drosophila melanogaster]... 92 8e-18	No hit	short chain dehydrogenase	0.42093	0.040917
Fcc00266	cytochrome p450	gb|AAQ73544.1| cytochrome P450 [Helicoverpa armigera] 82 9e-15	3.5e-06 IPR001128 Cytochrome P450 ---		3.38314	9.98262e-09
Fcc00763	retinol dehydrogenase 11	ref|XP_691526.1| PREDICTED: hypothetical protein XP_686434 [Dani... 77 2e-13	No hit	short chain dehydrogenase	0.985783	0.000322048
Fcc01181	juvenile hormone esterase	emb|CAA52649.1| carboxylesterase; esterase FE4 [Myzus persicae] ... 49 6e-05	1.6e-11 IPR002018 Carboxylesterase, type B ---	Carboxylesterase	0.681972	0.00143473
Fcc01283	dbh-like 1	gb|AAH95821.1| Snx9l protein [Danio rerio] 88 2e-16	2e-12 IPR005018 DOMON related ---	DOMON domain	-1.31541	0.00212265
Fcc01289	dbh-like 1	ref|NP_001026869.1| monooxygenase, DBH-like 1 isoform 1 [Homo sa... 74 5e-12	No hit	Copper type II ascorbate-dependent monooxygenase, C-terminal domain, N-terminal domain, DOMON domain	1.7691	1.82415e-08
Fcc01639	dbh-like 1	ref|NP_648833.1| CG5235-PA [Drosophila melanogaster] >gi|1794636... 59 2e-07	4.2e-06 IPR005018 DOMON related ---	Copper type II ascorbate-dependent monooxygenase, C-terminal domain, Copper type II ascorbate-dependent monooxygenase, N-terminal domain, DOMON domain	-1.12222	0.0132377
Fcc01651	cytochrome p450	gb|AAF97940.2| cytochrome P450 CYP6N4v1 [Aedes albopictus] 105 8e-22	4e-09 IPR001128 Cytochrome P450 ---		4.30128	2.02717e-15
Fcc01852	carboxylesterase	ref|XP_391943.1| PREDICTED: similar to GA19574-PA [Apis mellifera] 70 1e-10	9.7e-12 IPR002018 Carboxylesterase, type B ---	Carboxylesterase	1.50478	3.80643e-09
Fcc02155	cytochrome p450	gb|EAL39623.1| ENSANGP00000029507 [Anopheles gambiae str. PEST] ... 125 1e-27	1.3e-30 IPR001128 Cytochrome P450 ---	Cytochrome P450	4.12441	2.32872e-13
Fcc02784	dehydrogenase reductase sdr family member 13 precursor	emb|CAF90897.1| unnamed protein product [Tetraodon nigroviridis] 109 5e-23	5.9e-10 IPR002198 Short-chain dehydrogenase/reductase SDR ---	short chain dehydrogenase	1.82232	1.16785e-07
Fcc02834	dbh-like 1	emb|CAI11757.1| novel protein similar to vertebrate dopamine bet... 92 1e-17	2.4e-11 IPR005018 DOMON related --- 7.9e-11 IPR013050 DOMON ---	IPR000323 Copper type II, ascorbate-dependent monooxygenase, N-terminal, IPR013050 DOMON, IPR009067 TAFII-230 TBP-binding	-1.63389	0.00295189
Fcc03139	dopamine beta-hydroxylase	ref|XP_793358.1| PREDICTED: similar to dopamine beta hydroxylase... 67 2e-10	No hit	Copper type II ascorbate-dependent monooxygenase, N-terminal domain, DOMON domain	1.19338	0.000272105
Fcc03614	dopamine beta hydroxylase	gb|AAM47019.1| dopamine beta hydroxylase [Homarus americanus] 93 5e-18	1.1e-11 IPR005018 DOMON related --- 1.7e-18 IPR013050 DOMON ---	Copper type II ascorbate-dependent monooxygenase, N-terminal domain, DOMON domain	1.17069	0.00491849
Fcc03650	cytochrome p450	ref|XP_420053.1| PREDICTED: similar to MGC68696 protein [Gallus ... 103 6e-21	9.2e-34 IPR001128 Cytochrome P450 ---	Cytochrome P450	3.63521	2.76181e-12
Fcc03677	dbh-like 1	emb|CAI11757.1| novel protein similar to vertebrate dopamine bet... 105 1e-21	6.6e-05 IPR005018 DOMON related --- 1.1e-12 IPR013050 DOMON ---		0.852869	0.0297399
Fcc05374	nadph-cytochrome p450 reductase	gb|AAO24765.1| NADPH cytochrome P450 reductase [Anopheles gambiae] 56 5e-07	No hit	FAD binding domain, Flavodoxin, Oxidoreductase NAD-binding domain	0.571273	0.0269822
Fcc05644	short chain dehydrogenase reductase family protein	gb|EAS04939.1| oxidoreductase, short chain dehydrogenase/reducta... 64 2e-09	No hit	short chain dehydrogenase	0.570045	0.00439491
Phase II
Fcc00494	glutathione s-transferase	gb|AAB72147.1| allergen Bla g 5 [Blattella germanica] 139 1e-31	4.6e-10 IPR004045 Glutathione S-transferase, N-terminal --- 5.5e-05 IPR004046 Glutathione S-transferase, C-terminal ---	Glutathione S-transferase, C-terminal domain, N-terminal domain	0.592884	0.00855444
Fcc00734	glucosyl glucuronosyl transferases	gb|EAA04152.2| ENSANGP00000015124 [Anopheles gambiae str. PEST] ... 219 8e-56	1.9e-74 IPR002213 UDP-glucuronosyl/UDP-glucosyltransferase ---		1.79293	1.763e-08
Fcc03224	glucosyl glucuronosyl transferases	gb|EAL29074.1| GA19758-PA [Drosophila pseudoobscura] 100 3e-20	3.2e-21 IPR002213 UDP-glucuronosyl/UDP-glucosyltransferase ---	UDP-glucoronosyl and UDP-glucosyl transferase	0.754308	0.00361753
Fcc04161	glutathione s-transferase	emb|CAE73252.1| Hypothetical protein CBG20668 [Caenorhabditis br... 86 5e-16	2.5e-07 IPR004045 Glutathione S-transferase, N-terminal ---	Glutathione S-transferase, C-terminal domain, N-terminal domain	1.0352	0.000467997
Fcc05260	glutathione s-transferase	emb|CAA71620.1| glutathione S-transferase [Ascaris suum] >gi|415... 139 8e-32	3.6e-16 IPR004045 Glutathione S-transferase, N-terminal --- 9.6e-11 IPR004046 Glutathione S-transferase, C-terminal ---		1.94267	1.82415e-08
Fcc05973	glutathione s-transferase	emb|CAE68457.1| Hypothetical protein CBG14247 [Caenorhabditis br... 129 1e-28	1.7e-17 IPR004045 Glutathione S-transferase, N-terminal ---	Glutathione S-transferase, C-terminal domain, Glutathione S-transferase, N-terminal domain	1.07772	7.82075e-05
Phase III
Fcc00181	atp-bindingsub-family c (cftr mrp)member 1	ref|NP_542148.1| ATP-binding cassette, sub-family C (CFTR/MRP), ... 107 2e-22	No hit	ABC transporter transmembrane region, ABC transporter	1.02848	0.00811228
Fcc00582	atp-bindingsub-family c (cftr mrp)member 2	ref|NP_036965.1| ATP-binding cassette, sub-family C (CFTR/MRP), ... 207 8e-53	4e-17 IPR003439 ABC transporter related ---	ABC transporter transmembrane region, ABC transporter	1.43808	8.43497e-06
Fcc01177	atp-dependent bile acid permease	gb|AAL39972.1| SD07655p [Drosophila melanogaster] 166 6e-40	1e-15 IPR003439 ABC transporter related --- 5.9e-23 IPR003439 ABC transporter related ---	ABC transporter transmembrane region, ABC transporter	1.1824	1.2538e-05
Fcc02925	abc transporter	ref|XP_393164.2| PREDICTED: similar to ENSANGP00000019635 [Apis ... 177 2e-43	2e-14 IPR003439 ABC transporter related --- 1.5e-24 IPR003439 ABC transporter related ---		1.26651	9.48007e-05
Fcc04544	atp dependent transmembrane transporter protein	gb|AAF61569.1| ATP dependent transmembrane transporter protein [... 129 4e-29	3.7e-29 IPR013525 ABC-2 type transporter ---	ABC-2 type transporter, ABC transporter, AhpC/TSA family	2.14706	3.76453e-08
Fcc06085	abc transporter	gb|EAL40616.1| ENSANGP00000029257 [Anopheles gambiae str. PEST] ... 117 1e-25	2.1e-08 IPR013525 ABC-2 type transporter ---		1.83581	7.26592e-09
Stress Response
Fcc00383	sec63	ref|NP_648111.1| CG8583-PA [Drosophila melanogaster] >gi|7295249... 79 7e-14	No hit	DnaJ domain, Sec63 Brl domain	-0.83373	0.00102558
Fcc00927	prefoldin subunit 1	ref|XP_781962.1| PREDICTED: similar to prefoldin 1 [Strongylocen... 92 1e-17	1.6e-08 IPR002777 Prefoldin beta-like ---		-0.640495	0.0153198
Fcc01391	chaperonin containingsubunit 8	dbj|BAA02792.2| KIAA0002 [Homo sapiens] 187 2e-46	8.7e-33 IPR002423 Chaperonin Cpn60/TCP-1 ---		0.799359	0.00174022
Fcc05668	heat shock protein cognate 5	gb|EAA45310.2| ENSANGP00000022995 [Anopheles gambiae str. PEST] ... 206 6e-52	4.2e-68 IPR013126 Heat shock protein 70 ---	IPR012725 Chaperone DnaK, IPR002048 Calcium-binding EF-hand, IPR001023 Heat shock protein Hsp70, IPR013126 Heat shock protein 70	0.740943	0.0300703
Fcc05793	small heat shock protein	gb|AAV63539.1| fed tick salivary protein 5 [Ixodes scapularis] 83 2e-14	1.3e-13 IPR002068 Heat shock protein Hsp20 ---		1.15879	0.000772202
Protein translation
Fcc00386	mitochondrial ribosomal protein 63	gb|EAL32303.1| GA13270-PA [Drosophila pseudoobscura] 80 4e-14	No hit	IPR016576 Mitochondrial ribosomal protein 63	-0.590128	0.0168252
Fcc00999	ribosomal protein l24e	emb|CAJ17315.1| ribosomal protein L24e [Biphyllus lunatus] 106 3e-22	1.3e-18 IPR000988 Ribosomal protein L24E ---	Ribosomal protein L24e	-0.411706	0.0132377
Fcc01804	39s ribosomal protein l13	ref|NP_523598.2| CG10603-PA [Drosophila melanogaster] >gi|229467... 226 5e-58	1e-24 IPR005822 Ribosomal protein L13 --- 3.9e-08 IPR005822 Ribosomal protein L13 ---		-0.480573	0.0106737
Fcc04731	mitochondrial ribosomal protein l20 cg11258-pa	ref|XP_393443.1| PREDICTED: similar to ribosomal protein L20 [Ap... 54 2e-06	No hit		-0.456445	0.0215086
Fcc04879	eukaryotic release factorisoform a	gb|AAL39656.1| LD23157p [Drosophila melanogaster] >gi|21356433|r... 222 4e-57	1.8e-49 IPR005140 eRF1 domain 1 ---		0.576375	0.0460506
Fcc05571	threonyl-trna synthetase	gb|EAA14818.3| ENSANGP00000021424 [Anopheles gambiae str. PEST] ... 236 3e-61	6e-19 IPR012947 Threonyl/alanyl tRNA synthetase, SAD ---	IPR004154 Anticodon-binding, IPR012675 Beta-grasp fold, ferredoxin-type, IPR004095 TGS, IPR012676 TGS-like, IPR002314 tRNA synthetase, class II (G, H, P and S), IPR002320 Threonyl-tRNA synthetase, class Iia, IPR006195 Aminoacyl-transfer RNA synthetase, class II, IPR012947 Threonyl/alanyl tRNA synthetase, SAD	0.729157	0.00446677
Fcc06205	eukaryotic translation initiation factor 4e	gb|AAD38903.1| cap binding protein eIF-4E [Oryzias latipes] 68 2e-10	7e-12 IPR001040 Eukaryotic translation initiation factor 4E (eIF-4E) --- 3.4e-10 IPR001040 Eukaryotic translation initiation factor 4E (eIF-4E) ---	Eukaryotic initiation factor 4E	0.506129	0.0182389
Chitin metabolism
Fcc03385	---NA---	gb|EAL31217.1| GA18457-PA [Drosophila pseudoobscura] 54 1e-06	5.6e-09 IPR002557 Chitin binding protein, peritrophin-A --- 1.7e-11 IPR002557 Chitin binding protein, peritrophin-A ---		0.556627	0.0329815
Fcc04350	adult-specific cuticular protein acp-20	ref|NP_648209.1| CG7076-PA [Drosophila melanogaster] >gi|8586102... 52 6e-06	4.7e-12 IPR000618 Insect cuticle protein ---	Insect cuticle protein	-0.968649	0.0169367
ROS
Fcc01767	superoxide dismutase	gb|AAR23787.1| SOD [Musca domestica] 206 6e-52	4e-29 IPR001424 Superoxide dismutase, copper/zinc binding --- 4e-101 IPR001424 Superoxide dismutase, copper/zinc binding ---	Copper/zinc superoxide dismutase (SODC)	0.767877	0.0140828
Fcc02584	disulfide-isomerase a3 precursor	ref|NP_001003517.1| hypothetical protein LOC445123 [Danio rerio]... 80 5e-14	1.1e-12 IPR013766 Thioredoxin domain ---	Thioredoxin	-0.584288	0.00823767
Fcc04435	isoform a	emb|CAG03692.1| unnamed protein product [Tetraodon nigroviridis] 99 7e-20	2e-22 IPR002109 Glutaredoxin ---		-0.577044	0.0124743
Fcc05401	thioredoxin	gb|AAZ47112.1| Thioredoxin-related [Dechloromonas aromatica RCB]... 60 5e-08	No hit	Thioredoxin	-1.05356	0.00221282
Zinc finger, Post-transcriptional processing, Post-translational processing, Signal transduction
Fcc00123	---NA---	emb|CAI11879.1| novel protein [Danio rerio] 52 2e-05	No hit	C2 domain	-0.678937	0.0265024
Fcc00225	elegans proteinpartially confirmed by transcript evidence	gb|EAL32218.1| GA19585-PA [Drosophila pseudoobscura] 56 2e-06	No hit	Ankyrin repeat, Asparaginase	0.545075	0.024415
Fcc00253	---NA---	No hits found	4.6e-06 IPR000008 C2 calcium-dependent membrane targeting ---		-1.95789	7.90449e-07
Fcc00435	---NA---	No hits found	No hit		0.838208	0.00366643
Fcc00780	suppressor of ty 4 homolog 1	ref|XP_624457.1| PREDICTED: similar to ENSANGP00000014073 [Apis ... 171 1e-41	1.9e-51 IPR009287 Transcription initiation Spt4 ---		-0.375014	0.0331566
Fcc00887	signal recognition particle 9 kda protein	gb|EAL30013.1| GA20942-PA [Drosophila pseudoobscura] 84 2e-15	7e-29 IPR008832 Signal recognition particle, SRP9 subunit ---		-0.478343	0.030415
Fcc00995	peptidyl-prolyl cis-trans isomerase	gb|EAA01474.2| ENSANGP00000018314 [Anopheles gambiae str. PEST] ... 64 3e-09	No hit		0.677394	0.00885017
Fcc01024	pre-mrna-splicing factor cwc15	gb|AAF35309.1| c12.1 [Drosophila melanogaster] >gi|21358119|ref|... 123 4e-27	1.3e-41 IPR006973 Cwf15/Cwc15 cell cycle control protein ---		-0.629668	0.0461792
Fcc01068	atp gtp binding protein	ref|XP_389132.1| hypothetical protein FG08956.1 [Gibberella zeae... 74 4e-12	No hit	PPR repeat, Tetratricopeptide repeat	0.688328	0.0202811
Fcc01253	serine threonine protein kinase	ref|NP_822440.1| serine/threonine protein kinase [Streptomyces a... 119 8e-26	No hit		0.625675	0.0458602
Fcc01346	heat-responsive protein 12	gb|AAM22035.1| Hypothetical protein C23G10.2b [Caenorhabditis el... 141 2e-32	1.1e-49 IPR006175 Endoribonuclease L-PSP ---	Endoribonuclease L-PSP	-0.990667	0.0100374
Fcc01630	2og-feoxygenase family family	ref|XP_637136.1| hypothetical protein DDB0219255 [Dictyostelium ... 146 1e-33	3.5e-16 IPR006620 Prolyl 4-hydroxylase, alpha subunit ---	2OG-Fe(II) oxygenase superfamily	1.02487	0.0131077
Fcc01649	polymeraseii (dna directed) polypeptide	emb|CAF99338.1| unnamed protein product [Tetraodon nigroviridis] 104 2e-21	2.2e-22 IPR006591 RNA polymerase Rbp10 --- 2.8e-20 IPR006591 RNA polymerase Rbp10 --- 6e-16 IPR006591 RNA polymerase Rbp10 ---		-0.512412	0.0407303
Fcc01698	orphan 2	gb|AAH80449.1| MGC89564 protein [Xenopus tropicalis] >gi|5611839... 125 1e-27	2.9e-34 IPR006384 HAD-superfamily hydrolase, subfamily IB, hypothetical 1 ---		-0.589325	0.0146373
Fcc02362	clathrin-associated protein	gb|EAA04151.2| ENSANGP00000011125 [Anopheles gambiae str. PEST] ... 330 3e-89	5.4e-47 IPR008968 Clathrin adaptor, mu subunit, C-terminal ---	Adaptor complexes medium subunit family	0.395484	0.0355825
Fcc02903	immediate early response 3 interacting protein 1	ref|NP_729654.1| CG32069-PA [Drosophila melanogaster] >gi|680516... 102 5e-21	1.4e-37 IPR013880 Yos1-like ---		-0.482	0.0436187
Fcc03177	minichromosome maintenance complex component 3	gb|AAK56392.1| cervical cancer proto-oncogene 5 [Homo sapiens] 96 4e-19	1.2e-17 IPR001208 MCM ---	MCM2/3/5 family	0.60442	0.0248219
Fcc04096	replication protein a 70 kda dna-binding subunit	emb|CAA94241.1| replication protein A [Drosophila melanogaster] ... 199 6e-50	2.8e-17 IPR013955 Replication factor-A, C-terminal ---	Replication factor-A protein 1, N-terminal domain, Replication factor-A C terminal domain, OB-fold nucleic acid binding domain	0.755055	0.0126921
Fcc04409	splicing factorsubunit10kda	gb|AAY85097.1| IP03424p [Drosophila melanogaster] 144 1e-33	3.2e-50 IPR009846 Splicing factor 3B subunit 10 ---		-0.732672	0.0222866
Fcc04739	protein phosphatase-5	ref|XP_624242.1| PREDICTED: similar to CG8402-PA, isoform A [Api... 125 5e-28	1.9e-06 IPR001440 Tetratricopeptide TPR_1 ---	Calcineurin-like phosphoesterase, PPP5, Tetratricopeptide repeat	0.531863	0.0131346
Fcc04911	enhancer ofezh	ref|XP_624614.1| PREDICTED: similar to Ezh2 protein [Apis mellif... 56 5e-07	No hit		0.506942	0.02959
Fcc05682	histone deacetylase complex subunit sap18	gb|EAA07931.3| ENSANGP00000017640 [Anopheles gambiae str. PEST] ... 182 1e-44	2.5e-64 IPR010516 Sin3 associated polypeptide p18 ---		-0.573871	0.0131346
Fcc05977	receptor protein notch1	ref|XP_389469.1| hypothetical protein FG09293.1 [Gibberella zeae... 59 1e-07	No hit		-1.51522	7.93407e-06
Immune response
Fcc02802	mannosec type 2	gb|EAA04444.2| ENSANGP00000018331 [Anopheles gambiae str. PEST] ... 63 5e-09	4.1e-15 IPR001304 C-type lectin ---	IPR001304 C-type lectin	-0.716115	0.00576879
Fcc00057	isopenicillin n synthetase	gb|ABA70583.1| isopenicillin N synthetase [Penicillium chrysogen... 115 7e-25	4.6e-10 IPR005123 2OG-Fe(II) oxygenase ---	2OG-Fe(II) oxygenase superfamily	1.4708	0.004336
Fcc00170	acv synthetase	dbj|BAA08846.1| alpha-aminoadipyl-cysteinyl-valine synthetase [L... 228 4e-58	8.3e-25 IPR001031 Thioesterase ---	AMP-binding enzyme, Condensation domain, Phosphopantetheine attachment site, Thioesterase domain	2.0397	0.00089604
Fcc00508	isoform b	gb|AAL29932.1| lectin 2a [Girardia tigrina] 65 2e-09	4.7e-06 IPR001304 C-type lectin ---	Lectin C-type domain	-0.547332	0.049741
Fcc01821	isopenicillin n synthase	gb|ABA70583.1| isopenicillin N synthetase [Penicillium chrysogen... 280 2e-74	4e-16 IPR005123 2OG-Fe(II) oxygenase ---	2OG-Fe(II) oxygenase superfamily	1.36955	0.00549356
Fcc03071	galactose-specific c-type lectin	gb|AAS93748.1| RE15268p [Drosophila melanogaster] >gi|24655075|r... 52 1e-05	No hit	Lectin C-type domain	-1.25829	0.00365912
Fcc05602	gibberellin 20-oxidase-like protein	ref|XP_480999.1| putative Isopenicillin N synthase and related d... 96 1e-18	1.2e-18 IPR005123 2OG-Fe(II) oxygenase ---	2OG-Fe(II) oxygenase superfamily	0.504762	0.0093134
Lipid metabolism
Fcc01312	fatty acid-bindingbrain	gb|AAL68638.1| cellular retinoic acid/retinol binding protein [M... 102 7e-21	8.8e-22 IPR000566 Lipocalin-related protein and Bos/Can/Equ allergen ---	Lipocalin / cytosolic fatty-acid binding protein family	-1.27011	0.0106737
Fcc03269	---NA---	No hits found	1.3e-06 IPR003172 MD-2-related lipid-recognition ---		0.906047	0.0133276
Miscelleanous
Fcc00101	bcs1 (mitochondrial chaperone) homolog family member (bcs-1)	emb|CAA90252.1| Hypothetical protein F54C9.6a [Caenorhabditis el... 142 1e-32	1.6e-15 IPR003959 AAA ATPase, core ---	ATPase family associated with various cellular activities (AAA)	1.18008	9.48007e-05
Fcc00140	cg15786 cg15786-pa	ref|XP_321387.2| ENSANGP00000011567 [Anopheles gambiae str. PEST... 82 9e-15	No hit	IPR004302 Chitin-binding, domain 3	-1.07341	0.00751115
Fcc00201	fibrinogen c domain containing 1	ref|XP_548412.2| PREDICTED: similar to fibrinogen C domain conta... 115 5e-25	6.2e-10 IPR002181 Fibrinogen, alpha/beta/gamma chain, C-terminal globular --- 1e-29 IPR002181 Fibrinogen, alpha/beta/gamma chain, C-terminal globular ---	Fibrinogen beta and gamma chains, C-terminal globular domain	0.88972	0.0011
Fcc00343	haloacid dehalogenase domain protein hydrolase	ref|XP_662224.1| hypothetical protein AN4620.2 [Aspergillus nidu... 99 8e-20	3.9e-06 IPR003819 Taurine catabolism dioxygenase TauD/TfdA --- 7.3e-07 IPR005834 Haloacid dehalogenase-like hydrolase ---	haloacid dehalogenase-like hydrolase	2.30897	0.000338234
Fcc00362	isoform a	gb|EAA03557.2| ENSANGP00000012949 [Anopheles gambiae str. PEST] ... 197 2e-49	1.1e-44 IPR009787 Protein of unknown function DUF1352 ---		0.406139	0.0465645
Fcc00398	transmembrane protein 32	gb|EAA15151.2| ENSANGP00000010639 [Anopheles gambiae str. PEST] ... 84 4e-15	No hit		-0.552098	0.0213151
Fcc00515	dolichyl-phosphate mannosyltransferase polypeptide 3	gb|AAH59685.1| Zgc:73376 protein [Danio rerio] 73 7e-12	7.8e-29 IPR013174 Dolichol-phosphate mannosyltransferase subunit 3 ---		-0.675039	0.0126921
Fcc00728	---NA---	emb|CAI05921.1| hypothetical protein [Micromonospora echinospora] 67 3e-10	No hit		1.01333	0.00436057
Fcc00800	protein phosphatase pp2a regulatory subunit b	ref|XP_394082.2| PREDICTED: similar to ENSANGP00000011674 [Apis ... 210 2e-53	No hit		0.464664	0.0329815
Fcc00932	methyltransferase type 11	dbj|BAD74877.1| hypothetical conserved protein [Geobacillus kaus... 278 3e-73	8.7e-33 IPR013216 Methyltransferase type 11 ---	Methyltransferase domain	0.693532	0.00513736
Fcc01043	---NA---	No hits found	1.4e-06 IPR001810 Cyclin-like F-box ---		0.485733	0.0375891
Fcc01139	pyridoxine 5-phosphate oxidase	ref|XP_392591.2| PREDICTED: similar to ENSANGP00000013516 [Apis ... 256 1e-66	8.2e-86 IPR000659 Pyridoxamine 5'-phosphate oxidase --- 7e-32 IPR000659 Pyridoxamine 5'-phosphate oxidase --- 1.4e-27 IPR011576 Pyridoxamine 5'-phosphate oxidase-related, FMN-binding core ---	Pyridoxamine 5'-phosphate oxidase	0.423302	0.0247153
Fcc01155	ilin (drosophila ecm protein) homolog family member (ppn-1)	gb|AAN10061.1| Kunitz-like protease inhibitor precursor [Ancylos... 159 2e-37	1.4e-24 IPR002223 Proteinase inhibitor I2, Kunitz metazoa ---	Kunitz/Bovine pancreatic trypsin inhibitor domain	0.972209	0.0372942
Fcc01269	chromosome 1 open reading frame 151 protein	gb|EAL17330.1| hypothetical protein CNBN1570 [Cryptococcus neofo... 75 1e-12	4.7e-23 IPR007512 Protein of unknown function DUF543 ---		-0.502132	0.0241406
Fcc01311	---NA---	gb|AAM52711.1| LD46156p [Drosophila melanogaster] 116 5e-25	4.2e-25 IPR006616 Protein of unknown function DM9 ---		-1.23919	8.7808e-07
Fcc01415	cystatin a	ref|XP_641175.1| cystatin A2 [Dictyostelium discoideum] >gi|5197... 61 2e-08	No hit	Cystatin domain	-0.872687	0.00553541
Fcc01429	secreted alpha-galactosidase	dbj|BAA97578.1| prepro actinohivin [uncultured actinomycete] >gi... 116 9e-25	1.6e-16 IPR000772 Ricin B lectin --- 1.3e-05 IPR000772 Ricin B lectin ---	Ricin-type beta-trefoil lectin domain	1.31061	0.0387434
Fcc01473	filamin abp280 repeat family protein	ref|XP_693744.1| PREDICTED: similar to neurobeachin-like 1 [Dani... 73 8e-12	1.1e-06 IPR001298 Filamin/ABP280 repeat --- 1.3e-07 IPR001298 Filamin/ABP280 repeat ---	Filamin/ABP280 repeat	-0.786916	0.00532554
Fcc01482	a2ldb_danreame: full=aig2-like domain-containing protein 1-b	ref|XP_691688.1| PREDICTED: similar to CG2811-PA [Danio rerio] 110 4e-23	6.1e-15 IPR005347 Protein of unknown function UPF0131 ---	Uncharacterised protein family (UPF0131)	-0.472911	0.0140828
Fcc01541	lysosomal thiol reductase ip30 precursor	gb|AAH83267.1| Interferon gamma inducible protein 30 [Danio reri... 105 8e-22	6e-22 IPR004911 Gamma interferon inducible lysosomal thiol reductase GILT ---	Gamma interferon inducible lysosomal thiol reductase (GILT)	-0.721166	0.0124745
Fcc01564	actin related protein 2 3 complex subunit 2	gb|EAA43392.1| ENSANGP00000024536 [Anopheles gambiae str. PEST] ... 272 5e-72	1.2e-25 IPR007188 Arp2/3 complex, 34kDa subunit p34-Arc ---	Arp2/3 complex, 34 kD subunit p34-Arc	0.439177	0.0318009
Fcc01721	---NA---	No hits found	6.7e-09 IPR013078 Phosphoglycerate mutase ---		0.500486	0.00885017
Fcc01758	cephalosporin hydroxylase	emb|CAA79801.1| putative methyl transferase [Amycolatopsis lacta... 100 3e-20	No hit	Cephalosporin hydroxylase	1.08608	0.0198602
Fcc01871	cytochrome c oxidase subunit viia	gb|EAA06565.2| ENSANGP00000019912 [Anopheles gambiae str. PEST] ... 66 8e-10	5e-05 IPR003177 Cytochrome c oxidase, subunit VIIa --- 5.2e-08 IPR003177 Cytochrome c oxidase, subunit VIIa ---	IPR003177 Cytochrome c oxidase, subunit VIIa	-0.505122	0.0251445
Fcc02218	polyketide synthase	ref|ZP_00108808.1| COG3321: Polyketide synthase modules and rela... 71 1e-11	4.7e-08 IPR014043 Acyl transferase ---		1.32871	0.0015505
Fcc02341	grn protein	gb|AAH73022.1| LOC443608 protein [Xenopus laevis] 59 1e-07	No hit	Granulin	-1.30283	0.00715693
Fcc02375	vacuolar proton atpase	emb|CAB55500.1| vacuolar ATPase subunit a [Manduca sexta] 331 1e-89	5.7e-78 IPR002490 ATPase, V0/A0 complex, 116-kDa subunit ---		0.642313	0.0133276
Fcc02450	hepatitis b virus x interacting protein	ref|XP_625091.1| PREDICTED: similar to ENSANGP00000011072 [Apis ... 77 2e-13	No hit		-0.488293	0.0329815
Fcc02528	protein	ref|XP_640087.1| hypothetical protein DDB0218384 [Dictyostelium ... 202 1e-50	No hit		0.828439	0.00424865
Fcc02623	endoa	ref|XP_392164.2| PREDICTED: similar to ENSANGP00000022823 [Apis ... 306 2e-82	1.8e-34 IPR004148 BAR --- 1.4e-69 IPR004148 BAR ---		-0.663836	0.0300703
Fcc02969	btbdomain containing 1	ref|NP_502244.1| Temporarily Assigned Gene name family member (t... 90 6e-17	No hit		0.485097	0.00899395
Fcc03209	farnesoic acid o-methyltransferase-like protein	gb|EAL26493.1| GA10372-PA [Drosophila pseudoobscura] 156 5e-37	1.9e-17 IPR006616 Protein of unknown function DM9 --- 3.4e-31 IPR006616 Protein of unknown function DM9 ---		-0.765494	0.0458602
Fcc03250	isoform a	gb|AAW26611.1| SJCHGC01785 protein [Schistosoma japonicum] 87 3e-16	2.7e-07 IPR001763 Rhodanese-like --- 2.7e-16 IPR001763 Rhodanese-like ---		-0.466724	0.0229354
Fcc03482	rna polymerase ii mediator complex subunit 10	ref|XP_624779.1| PREDICTED: similar to ENSANGP00000021242 [Apis ... 107 2e-22	No hit		-0.513022	0.0205303
Fcc03584	dna methyltransferase 1 associated protein 1	emb|CAG08038.1| unnamed protein product [Tetraodon nigroviridis] 220 5e-56	No hit		-0.578015	0.0458602
Fcc03783	ubl5 protein	gb|AAH89084.1| Ubl5 protein [Xenopus laevis] 142 7e-33	No hit		-0.475851	0.0434165
Fcc03818	briggsae cbr-ddl-1 protein	emb|CAE59154.1| Hypothetical protein CBG02459 [Caenorhabditis br... 55 1e-06	No hit		-0.464682	0.0457381
Fcc04247	---NA---	No hits found	2.7e-06 IPR006625 Insect pheromone/odorant binding protein PhBP ---1.2e-07 IPR006170 Pheromone/general odorant binding protein, PBP/GOBP ---		-0.404242	0.0482402
Fcc04520	oxidoreductase domain protein	ref|XP_784806.1| PREDICTED: hypothetical protein XP_779713 [Stro... 312 1e-83	No hit	Oxidoreductase family, NAD-binding Rossmann fold	-0.462333	0.0147132
Fcc04605	---NA---	No hits found	1.2e-07 IPR000182 GCN5-related N-acetyltransferase ---		1.3425	0.00125023
Fcc04789	glucose dehydrogenase	ref|XP_392145.2| PREDICTED: similar to ENSANGP00000015052 [Apis ... 78 1e-13	4.4e-18 IPR007867 Glucose-methanol-choline oxidoreductase, C-terminal ---	GMC oxidoreductase	0.688412	0.00763271
Fcc05034	nicotinic acetylcholine receptor subunit beta 1	gb|EAA04968.2| ENSANGP00000018792 [Anopheles gambiae str. PEST] ... 151 3e-35	1.5e-34 IPR006202 Neurotransmitter-gated ion-channel ligand-binding ---	IPR006029 Neurotransmitter-gated ion-channel transmembrane region	0.732424	0.0133276
Fcc05153	selenoprotein1	gb|AAO86696.1| selenoprotein W1 [Danio rerio] 94 3e-18	No hit		-0.446698	0.0269822
Fcc05495	brain protein i3	ref|NP_647813.1| CG12012-PA [Drosophila melanogaster] >gi|230929... 83 7e-15	No hit		-0.464641	0.0329557
Fcc06039	---NA---	emb|CAA21306.2| SPBC1734.12c [Schizosaccharomyces pombe] >gi|630... 52 6e-06	No hit		-0.480444	0.00611727
Fcc06194	---NA---	ref|XP_640087.1| hypothetical protein DDB0218384 [Dictyostelium ... 61 2e-08	No hit		0.685509	0.00290307
Glycoside Hydrolases
Fcc00152	maltase-glucoamylase (alpha-glucosidase)	ref|XP_792858.1| PREDICTED: similar to Maltase-glucoamylase, int... 158 2e-37	6.7e-26 IPR000322 Glycoside hydrolase, family 31 ---	Glycosyl hydrolases family 31, Trefoil (P-type) domain	-0.707251	0.019075
Fcc05266	ahe structure oft ph	gb|AAK12339.1| cellulase [Coptotermes acinaciformis] 144 1e-33	4.3e-50 IPR001701 Glycoside hydrolase, family 9 ---	Glycosyl hydrolase family 9	-1.55547	4.39811e-05
Peptidases
Fcc04075	trypsin-like proteinase	emb|CAA52358.1| serine protease [Hypoderma lineatum] 108 7e-23	1e-34 IPR001254 Peptidase S1 and S6, chymotrypsin/Hap ---	Trypsin	-0.966294	0.00297998
Fcc04653	clip-domain serine protease subfamily a (agap012591-pa)	ref|XP_392728.2| PREDICTED: similar to inhibitor of growth famil... 154 2e-36	9.6e-24 IPR001254 Peptidase S1 and S6, chymotrypsin/Hap ---		0.499824	0.0396181
No blast hit found
Fcc00055	---NA---	No hits found	No hit		3.53958	3.12802e-10
Fcc00110	---NA---	No hits found	No hit		-0.854383	0.00342837
Fcc00113	---NA---	No hits found	No hit		-0.670749	0.0188495
Fcc00160	---NA---	No hits found	No hit		-0.848016	0.00749951
Fcc00167	---NA---	No hits found	No hit		-1.08011	4.05688e-05
Fcc00171	---NA---	No hits found	No hit		-1.12095	0.000211604
Fcc00230	---NA---	No hits found	No hit		0.466747	0.0371005
Fcc00233	---NA---	No hits found	No hit		-0.486717	0.0140828
Fcc00264	---NA---	No hits found	No hit		0.799977	0.0213151
Fcc00272	---NA---	No hits found	No hit		0.985094	0.000697408
Fcc00464	---NA---	No hits found	No hit		-0.625842	0.0495463
Fcc00477	---NA---	No hits found	No hit		-1.26148	0.000681995
Fcc00500	---NA---	No hits found	No hit		0.866269	0.00361753
Fcc00557	---NA---	No hits found	No hit		0.613549	0.0124743
Fcc00645	---NA---	No hits found	No hit		-0.620204	0.00553541
Fcc00683	---NA---	No hits found	No hit		-0.945384	0.000599734
Fcc00688	---NA---	No hits found	No hit		-2.45932	0.00322463
Fcc00723	---NA---	No hits found	No hit		-0.701763	0.0219129
Fcc00817	---NA---	No hits found	No hit		-0.605779	0.0300703
Fcc00908	---NA---	No hits found	No hit		-1.23465	0.0291349
Fcc00950	---NA---	No hits found	No hit		1.33748	0.00590549
Fcc01025	---NA---	No hits found	No hit		-0.451791	0.0229354
Fcc01182	---NA---	No hits found	No hit		-0.805731	0.0254948
Fcc01193	---NA---	No hits found	No hit		-0.618779	0.0229911
Fcc01241	---NA---	No hits found	No hit		-0.738168	0.0167654
Fcc01254	---NA---	No hits found	No hit		0.563887	0.0199298
Fcc01260	---NA---	No hits found	No hit		-0.667305	0.00812021
Fcc01291	---NA---	No hits found	No hit		-0.956563	0.025317
Fcc01293	---NA---	No hits found	No hit		0.460733	0.0222866
Fcc01358	---NA---	No hits found	No hit		0.588514	0.036938
Fcc01383	---NA---	No hits found	No hit		-2.19126	0.00958917
Fcc01506	---NA---	No hits found	No hit		-1.63333	0.00566759
Fcc01513	---NA---	No hits found	No hit		1.28156	1.98383e-08
Fcc01642	---NA---	No hits found	No hit		-0.711283	0.00473994
Fcc01672	---NA---	No hits found	No hit		0.460593	0.0322888
Fcc01688	---NA---	No hits found	No hit		-1.5824	0.0152072
Fcc01695	---NA---	No hits found	No hit		5.16612	5.77756e-17
Fcc01811	---NA---	No hits found	No hit		-0.553561	0.0304495
Fcc01886	---NA---	No hits found	No hit		-0.644407	0.0124745
Fcc01912	---NA---	No hits found	No hit		-1.34366	0.000233172
Fcc01929	---NA---	No hits found	No hit		-1.31545	0.0168252
Fcc02080	---NA---	No hits found	No hit		1.11181	0.00151903
Fcc02157	---NA---	No hits found	No hit		0.491908	0.0210325
Fcc02201	---NA---	No hits found	No hit		-0.522507	0.0168252
Fcc02254	---NA---	No hits found	No hit		-0.94786	0.00157023
Fcc02262	---NA---	No hits found	No hit		-0.741385	0.00536846
Fcc02287	---NA---	No hits found	No hit		-0.761426	0.0130056
Fcc02305	---NA---	No hits found	No hit		0.570523	0.0126921
Fcc02396	---NA---	No hits found	No hit		1.15873	9.93419e-05
Fcc02624	---NA---	No hits found	No hit		-0.921291	0.0199298
Fcc02632	---NA---	No hits found	No hit		-1.17958	0.00297998
Fcc02703	---NA---	No hits found	No hit		-0.991964	0.0124745
Fcc02724	---NA---	No hits found	No hit		-1.0285	0.00312419
Fcc02737	---NA---	No hits found	No hit		-0.815957	0.0222866
Fcc02750	---NA---	No hits found	No hit		-0.650113	0.0124743
Fcc02814	---NA---	No hits found	No hit		1.03692	0.000772501
Fcc02841	---NA---	No hits found	No hit		0.95595	0.0297456
Fcc02850	---NA---	No hits found	No hit		-1.47077	0.020638
Fcc02906	---NA---	No hits found	No hit		3.61432	4.16152e-14
Fcc02962	---NA---	No hits found	No hit		0.509457	0.0140828
Fcc02980	---NA---	No hits found	No hit		0.613954	0.00958917
Fcc03009	---NA---	No hits found	No hit		0.616441	0.01939
Fcc03052	---NA---	No hits found	No hit		-0.669035	0.0479482
Fcc03109	---NA---	No hits found	No hit		-0.538855	0.0331566
Fcc03192	---NA---	No hits found	No hit		-0.738199	0.00823767
Fcc03286	---NA---	No hits found	No hit		-0.751915	0.0093134
Fcc03289	---NA---	No hits found	No hit		1.73802	9.0579e-06
Fcc03307	---NA---	No hits found	No hit		-0.604271	0.0106737
Fcc03317	---NA---	No hits found	No hit		1.43937	0.00765997
Fcc03384	---NA---	No hits found	No hit		0.750338	0.00212265
Fcc03400	---NA---	No hits found	No hit		-0.457614	0.025317
Fcc03433	---NA---	No hits found	No hit		0.685664	0.0291951
Fcc03447	---NA---	No hits found	No hit		0.826534	0.0439662
Fcc03518	---NA---	No hits found	No hit		-1.65128	2.56568e-09
Fcc03567	---NA---	No hits found	No hit		-0.416384	0.0458602
Fcc03576	---NA---	No hits found	No hit		0.881288	0.00233834
Fcc03639	---NA---	No hits found	No hit		-1.7384	0.0209833
Fcc03844	---NA---	No hits found	No hit		-0.93231	0.0128483
Fcc03866	---NA---	No hits found	No hit		-0.937289	0.0213151
Fcc03962	---NA---	No hits found	No hit		-0.731149	0.0229911
Fcc03965	---NA---	No hits found	No hit		0.926275	0.00376897
Fcc04021	---NA---	No hits found	No hit		-1.11502	0.000322092
Fcc04080	---NA---	No hits found	No hit		-0.52897	0.00439491
Fcc04194	---NA---	No hits found	No hit		-0.436484	0.0210325
Fcc04207	---NA---	No hits found	No hit		2.1336	0.00089604
Fcc04297	---NA---	No hits found	No hit		-1.21914	0.0168252
Fcc04442	---NA---	No hits found	No hit		0.501373	0.0229911
Fcc04467	---NA---	No hits found	No hit		-1.31101	0.00297998
Fcc04512	---NA---	No hits found	No hit		1.1501	0.00146714
Fcc04528	---NA---	No hits found	No hit		-0.525072	0.0457381
Fcc04613	---NA---	No hits found	No hit		0.819465	0.00836211
Fcc04782	---NA---	No hits found	No hit		-0.462406	0.0269822
Fcc04907	---NA---	No hits found	No hit		-0.755504	0.0222866
Fcc04917	---NA---	No hits found	No hit		0.648603	0.049476
Fcc04951	---NA---	No hits found	Not Analysed		-0.638628	0.00773256
Fcc05036	---NA---	No hits found	No hit		-0.408658	0.0321366
Fcc05067	---NA---	No hits found	No hit		2.87633	9.04358e-10
Fcc05120	---NA---	No hits found	No hit		0.953957	0.0305953
Fcc05136	---NA---	No hits found	No hit		-0.82024	0.00576879
Fcc05217	---NA---	No hits found	No hit		1.16035	8.75012e-07
Fcc05256	---NA---	No hits found	No hit		-0.827735	0.00910123
Fcc05264	---NA---	No hits found	No hit		-0.612925	0.0131346
Fcc05302	---NA---	No hits found	No hit		1.06486	0.000427595
Fcc05311	---NA---	No hits found	No hit		1.6758	0.00181765
Fcc05346	---NA---	No hits found	No hit		0.928621	0.00361753
Fcc05347	---NA---	No hits found	No hit		0.718398	0.0169367
Fcc05422	---NA---	No hits found	No hit		-0.898976	0.049476
Fcc05478	---NA---	No hits found	No hit		-0.476222	0.0247153
Fcc05568	---NA---	No hits found	No hit		0.567133	0.0246644
Fcc05582	---NA---	No hits found	No hit		-1.03338	0.000300796
Fcc05719	---NA---	No hits found	No hit		0.748158	0.0178019
Fcc05731	---NA---	No hits found	No hit		-0.61895	0.0124743
Fcc05739	---NA---	No hits found	No hit		-0.839728	0.028665
Fcc05744	---NA---	No hits found	No hit		1.06204	0.00179342
Fcc05893	---NA---	No hits found	No hit		-0.876979	0.038826
Fcc05955	---NA---	No hits found	No hit		-0.760635	0.022839
Fcc06030	---NA---	No hits found	No hit		-1.31894	0.0106737
Fcc06073	---NA---	No hits found	No hit		1.25951	0.0147132
Fcc06175	---NA---	No hits found	No hit		0.627435	0.0441505
Fcc06198	---NA---	No hits found	No hit		-0.614969	0.0277793
Fcc06225	---NA---	No hits found	No hit		1.60128	1.10868e-07
